# Supplementary material for: Unsupervised morphological segmentation of tissue compartments in histopathological images
Source: PLoS One. 2017 Nov 30;12(11):e0188717. doi: 10.1371/journal.pone.0188717 (PMC5708642; doi:10.1371/journal.pone.0188717)
Supplement: S2 Table — (XLS) [file pone.0188717.s002.xls]

Label	Slice	Number	XStart	YStart	Perim	Area	Pixels	XM	YM	ROIX1	ROIY1	ROIX2	ROIY2	MinR	MaxR	Feret	FeretX1	FeretY1	FeretX2	FeretY2	FAngle	Breadth	BrdthX1	BrdthY1	BrdthX2	BrdthY2	CHull	CArea	MBCX	MBCY	MBCRadius	CountCorrect	AspRatio	Circ	Roundness	ArEquivD	PerEquivD	EquivEllAr	Compactness	Solidity	Concavity	Convexity	Shape	RFactor	ModRatio	Sphericity	ArBBox	Rectang	RedIntDen
null	1	1	1615	11	143.195953	869.000000	930	1629.325806	25.926882	1609	11	1660	42	7.425160	31.946758	51.546097	1660	17	1611	33	18.083445	32.844387	1611	12	1628	41	132.994370	1023.500000	1634.061279	20.593874	26.186522	1.028400	1.569403	0.532559	0.416426	33.263271	45.580688	1329.679077	0.645311	0.849047	154.500000	0.928758	23.596182	0.821273	0.288098	0.232423	1693	0.513290	121477
null	1	2	1587	13	85.798988	427.000000	468	1597.882446	22.715813	1584	13	1610	34	9.716523	16.391724	31.400637	1609	33	1584	14	142.765167	25.413498	1607	13	1590	32	81.951546	451.500000	1596.500000	23.500000	15.700318	1.016440	1.235589	0.728909	0.551393	23.316803	27.310667	626.747742	0.742558	0.945736	24.500000	0.955157	17.239969	0.830747	0.618874	0.592770	798	0.535088	59606
null	1	3	1573	14	113.497475	749.500000	800	1571.536255	29.325001	1555	14	1588	48	12.447517	20.624092	36.674240	1588	33	1555	17	154.133636	34.492874	1582	15	1571	48	106.790108	813.000000	1569.486938	29.151890	18.908741	1.023295	1.063241	0.731154	0.709512	30.891634	36.127369	993.528687	0.842325	0.921894	63.500000	0.940903	17.187027	0.926873	0.678815	0.603543	1265	0.592490	97177
null	1	4	1512	15	136.183762	879.500000	943	1535.867432	26.890774	1512	15	1559	41	8.155489	27.095856	53.712196	1512	15	1559	41	151.049011	30.179365	1525	36	1553	17	128.202728	963.500000	1535.500000	28.000000	26.856098	1.025291	1.779766	0.595930	0.388150	33.463623	43.348640	1273.130371	0.623017	0.912818	84.000000	0.941395	21.087002	0.759757	0.303674	0.300987	1621	0.542566	100953
null	1	5	1498	16	197.781738	1457.500000	1546	1504.311768	39.635834	1475	16	1528	76	9.908289	40.010616	73.878281	1523	75	1476	18	129.507675	37.873108	1510	16	1484	44	178.355087	1895.000000	1499.500000	46.500000	36.939140	1.039301	1.950679	0.468216	0.340005	43.078377	62.955883	2197.543945	0.583099	0.769129	437.500000	0.901777	26.838846	0.768456	0.268233	0.247641	2798	0.520908	166134
null	1	6	1662	18	165.781738	1450.500000	1523	1652.484619	45.631649	1624	18	1674	67	12.835753	31.336945	57.489128	1670	20	1626	57	40.060783	41.364342	1624	44	1674	56	156.929779	1637.500000	1649.665649	40.450588	28.878113	1.034366	1.389823	0.663215	0.558800	42.974808	52.769970	1867.676880	0.747529	0.885802	187.000000	0.946605	18.947664	0.868900	0.446545	0.409604	2378	0.609966	200053
null	1	7	1472	19	112.526909	691.500000	744	1462.671997	33.791668	1447	19	1481	47	10.470408	20.082100	37.589893	1481	42	1448	24	151.389542	36.073528	1473	19	1449	47	105.842773	748.500000	1463.491943	34.848179	18.912483	1.021555	1.042035	0.686261	0.623103	29.672297	35.818428	1064.999878	0.789369	0.923848	57.000000	0.940600	18.311361	0.896273	0.557086	0.521380	1356	0.509956	119408
null	1	8	1672	20	150.568542	1180.000000	1248	1691.443970	43.960735	1672	20	1715	64	13.803447	30.857456	58.137768	1672	20	1710	64	130.815079	36.052296	1676	56	1715	46	141.775848	1263.000000	1691.000000	42.000000	29.068884	1.030198	1.612595	0.654069	0.444504	38.761097	47.927456	1646.194580	0.666711	0.934283	83.000000	0.941603	19.212614	0.776236	0.474853	0.447329	2096	0.562977	167217
null	1	9	1445	25	103.840622	609.500000	656	1435.274414	39.772865	1420	25	1447	58	9.728262	19.428387	34.669872	1442	58	1423	29	123.231712	29.968384	1446	25	1420	40	98.703766	655.500000	1436.733154	40.619171	18.161301	1.020914	1.156882	0.710312	0.645624	27.857485	33.053497	816.028687	0.803507	0.929825	46.000000	0.950531	17.691343	0.906216	0.561194	0.500724	1039	0.586622	79393
null	1	10	1908	26	159.497467	1097.500000	1171	1920.886475	42.415882	1895	26	1956	53	10.416503	36.398060	61.846584	1956	52	1896	37	165.963760	29.831882	1929	30	1898	53	149.693161	1214.500000	1925.859985	45.060001	30.928679	1.030450	2.073171	0.542134	0.365328	37.381550	50.769623	1449.059570	0.604424	0.903664	117.000000	0.938530	23.179447	0.770436	0.336850	0.286183	1845	0.594851	234847
null	1	11	1411	29	192.468033	1793.500000	1881	1417.158447	60.393940	1394	29	1443	88	13.605245	36.640530	70.000000	1436	88	1394	32	126.869896	44.200001	1420	30	1406	85	177.456802	2086.000000	1415.000000	60.000000	35.000000	1.037558	1.583710	0.608407	0.466032	47.786556	61.264481	2430.021973	0.682665	0.859779	292.500000	0.922007	20.654556	0.806947	0.388721	0.371317	3094	0.579670	245780
null	1	12	1868	29	139.882248	1128.000000	1189	1864.384399	47.537426	1844	29	1888	67	14.657574	27.220591	49.406479	1888	34	1848	63	35.942112	34.772770	1854	34	1876	61	129.447891	1209.000000	1867.194458	47.388889	24.741331	1.028441	1.420838	0.724426	0.588371	37.897415	44.525902	1349.314087	0.767054	0.933002	81.000000	0.925406	17.346670	0.833991	0.593346	0.538474	1718	0.656577	215953
null	1	13	1391	32	205.438599	1437.500000	1529	1352.140625	54.196861	1321	32	1394	79	8.978591	45.623142	77.897369	1392	32	1324	70	29.197487	35.354210	1321	48	1338	79	191.301483	1841.000000	1358.000000	51.000000	38.948685	1.041661	2.203341	0.428010	0.301629	42.781792	65.393135	2162.986572	0.549207	0.780826	403.500000	0.931186	29.360012	0.781710	0.230524	0.196799	2754	0.521968	223139
null	1	14	1590	34	272.450806	2983.000000	3102	1602.161133	75.113152	1571	34	1632	120	9.839464	51.792599	94.021271	1590	34	1628	120	113.838737	55.242817	1589	106	1622	44	242.087463	3885.500000	1609.000000	77.000000	47.010635	1.051443	1.701964	0.504995	0.429646	61.628513	86.723778	4079.358154	0.655474	0.767726	902.500000	0.888555	24.884155	0.819589	0.209303	0.189978	5194	0.574317	370643
null	1	15	1530	37	155.882248	1296.000000	1365	1544.873291	57.987545	1525	37	1569	81	14.988082	27.490034	51.107731	1569	49	1525	75	30.579227	44.142052	1526	38	1562	68	145.892670	1444.500000	1544.046143	57.001247	26.205200	1.030541	1.157801	0.670226	0.631745	40.621651	49.618862	1771.858276	0.794824	0.897196	148.500000	0.935916	18.749441	0.908651	0.586529	0.545219	2256	0.574468	167386
null	1	16	1480	44	126.284271	885.000000	945	1463.312134	59.629631	1443	44	1482	73	11.703422	24.362272	46.615448	1482	44	1444	71	35.394794	36.125362	1449	49	1479	72	120.935684	941.500000	1463.000000	57.500000	23.307724	1.023601	1.290380	0.697356	0.518554	33.568096	40.197533	1322.610474	0.720107	0.939989	56.500000	0.957646	18.020020	0.825800	0.502126	0.480391	1684	0.525534	140531
null	1	17	1886	44	217.379730	1885.500000	1978	1911.454468	68.012131	1876	44	1956	95	13.020068	46.697338	80.622574	1956	54	1876	64	7.125016	54.203178	1886	44	1915	95	202.883850	2354.500000	1916.000000	59.000000	40.311287	1.045545	1.487414	0.501416	0.369337	48.996868	69.194115	3432.189941	0.607731	0.800807	469.000000	0.933315	25.061758	0.801015	0.322988	0.278818	4370	0.431465	393812
null	1	18	1484	46	119.497475	635.500000	689	1495.400635	61.791000	1481	46	1516	76	9.217707	25.024622	43.863426	1484	46	1516	76	136.847610	29.637449	1481	72	1503	52	109.778893	756.000000	1499.983765	61.017353	21.931725	1.022587	1.480000	0.559253	0.420553	28.445452	38.037228	1021.017639	0.648501	0.840608	120.500000	0.918671	22.469938	0.796648	0.420291	0.368345	1300	0.488846	107475
null	1	19	1730	46	256.977692	2239.500000	2346	1747.531982	79.366158	1712	46	1795	118	7.648179	61.202843	103.232750	1795	118	1714	54	141.686905	40.558834	1736	48	1725	91	235.404572	2729.500000	1754.500000	86.000000	51.616375	1.054157	2.545259	0.426157	0.267563	53.398689	81.798546	3288.462158	0.517265	0.820480	490.000000	0.916051	29.487627	0.725851	0.148173	0.124964	4187	0.534870	317648
null	1	20	1394	48	139.154327	922.500000	985	1389.362427	72.335022	1372	48	1404	97	8.224203	25.047791	50.009998	1395	48	1385	97	78.465378	36.752651	1372	58	1404	85	130.364929	1084.000000	1390.000000	72.500000	25.004999	1.028187	1.360718	0.598664	0.469638	34.271904	44.294197	1443.561768	0.685301	0.851015	161.500000	0.936837	20.990707	0.829763	0.328902	0.328340	1838	0.501904	132045
null	1	21	1304	49	156.710678	991.000000	1060	1295.717896	65.141510	1267	49	1322	85	7.888107	28.730753	55.145264	1322	69	1267	65	175.840363	38.588989	1319	49	1282	85	144.520248	1251.000000	1294.752930	62.862053	27.929815	1.031524	1.429041	0.507092	0.414923	35.521549	49.882557	1671.327271	0.644145	0.792166	260.000000	0.922211	24.781267	0.834201	0.286085	0.274553	2128	0.465696	135027
null	1	22	1674	58	187.539108	1897.000000	1981	1677.767334	79.120140	1647	58	1712	102	18.466061	34.800659	67.779053	1710	66	1647	91	21.644436	43.110664	1674	58	1680	102	175.381561	2078.500000	1678.500000	78.500000	33.889526	1.037803	1.572211	0.677787	0.525759	49.146061	59.695549	2294.933350	0.725092	0.912677	181.500000	0.935173	18.540283	0.823642	0.544890	0.530624	2922	0.649213	274378
null	1	23	1366	59	134.468033	1017.500000	1076	1363.175659	79.637543	1339	59	1380	99	12.932285	24.290806	43.657761	1380	96	1339	81	159.904770	36.030251	1370	59	1369	97	126.917412	1066.500000	1362.265137	80.966095	23.288130	1.028112	1.211697	0.707141	0.679707	35.993351	42.802505	1235.431274	0.824443	0.954055	49.000000	0.943848	17.770666	0.925358	0.592439	0.532394	1573	0.646853	122039
null	1	24	1625	59	101.740112	537.000000	581	1634.655762	73.898453	1618	59	1647	92	7.616659	19.986649	37.735924	1625	59	1645	91	122.005386	25.651949	1618	70	1647	68	96.944862	591.500000	1635.000000	75.000000	18.867962	1.021591	1.471074	0.651928	0.480147	26.148224	32.384884	760.265442	0.692927	0.907861	54.500000	0.952868	19.275700	0.817749	0.403682	0.381087	968	0.554752	83284
null	1	25	1570	62	108.568542	506.000000	553	1577.077759	82.171791	1564	62	1587	105	7.621904	24.891325	46.238514	1570	62	1587	105	111.571304	18.426199	1566	77	1587	80	104.455688	544.000000	1578.500000	83.500000	23.119257	1.023032	2.509390	0.539451	0.301337	25.382261	34.558441	669.159241	0.548942	0.930147	38.000000	0.962117	23.294720	0.719082	0.329678	0.306207	852	0.593897	76399
null	1	26	1961	62	262.048767	3701.000000	3809	1960.118408	98.331581	1917	62	1992	149	26.190639	51.823715	88.056801	1971	149	1948	64	105.140984	77.881546	1992	77	1917	98	246.766693	3949.500000	1960.900024	105.099998	45.046864	1.056764	1.130650	0.677274	0.607720	68.645897	83.412712	5386.260742	0.779564	0.937081	248.500000	0.941682	18.554325	0.892018	0.594858	0.505379	6858	0.539662	667794
null	1	27	1257	65	204.752304	1070.500000	1160	1259.921509	87.450859	1240	65	1282	114	7.625781	27.847630	50.009998	1257	65	1267	114	101.534622	41.151772	1240	87	1282	87	139.982941	1426.000000	1262.951416	89.305824	25.023848	1.031610	1.215258	0.320877	0.544983	36.918869	65.174683	1616.349365	0.738230	0.750701	355.500000	0.683670	39.162548	0.890981	0.304970	0.273840	2058	0.520165	183473
null	1	28	1560	70	150.267029	1164.500000	1228	1557.856689	93.969872	1534	70	1581	116	12.149796	26.083279	51.478149	1581	106	1534	85	155.924500	39.764442	1562	70	1563	114	140.473526	1300.500000	1557.564941	95.354599	25.739569	1.032275	1.294577	0.648070	0.559505	38.505680	47.831478	1607.710083	0.748000	0.895425	136.000000	0.934826	19.390450	0.868604	0.472037	0.465808	2047	0.568881	202505
null	1	29	1308	71	201.338089	1917.000000	2005	1307.926147	94.065338	1273	71	1341	117	14.088135	39.728577	72.801102	1341	87	1273	113	20.924501	44.422405	1304	72	1329	110	181.279495	2197.500000	1307.000000	100.000000	36.400551	1.039557	1.638837	0.594265	0.460528	49.404457	64.087906	2539.977539	0.678622	0.872355	280.500000	0.900374	21.146076	0.792612	0.387031	0.354610	3234	0.592764	257401
null	1	30	1616	72	84.568542	382.000000	417	1624.074341	87.208633	1613	72	1639	100	6.738603	17.219103	32.756680	1616	72	1633	100	121.263733	18.591629	1613	87	1639	94	81.505653	403.000000	1624.811157	85.811111	16.382383	1.018848	1.761905	0.671206	0.453288	22.053968	26.919003	478.307495	0.673266	0.947891	21.000000	0.963782	18.722090	0.792023	0.411434	0.391345	609	0.627258	53827
null	1	31	1149	73	284.651794	1439.000000	1567	1193.523926	90.601784	1149	73	1240	115	1.671036	47.876961	95.273293	1149	73	1238	107	159.092026	43.306995	1163	106	1232	86	224.839310	2716.000000	1193.500000	90.000000	47.636646	1.046226	2.199951	0.223174	0.201850	42.804108	90.607483	3240.552734	0.449277	0.529823	1277.000000	0.789875	56.307610	0.751192	0.035079	0.034903	4126	0.348764	272701
null	1	32	1445	74	127.740112	933.000000	990	1456.837402	88.449493	1438	74	1477	110	13.946008	24.236757	43.600460	1477	75	1451	110	53.392925	34.013405	1442	77	1471	95	120.766937	994.500000	1460.161011	89.648148	22.318630	1.026033	1.281861	0.718517	0.624899	34.466396	40.660942	1164.745483	0.790505	0.938160	61.500000	0.945411	17.489321	0.881672	0.639718	0.575407	1483	0.629130	163306
null	1	33	1479	74	201.237595	1584.500000	1671	1498.700806	97.056854	1466	74	1533	120	10.937257	35.743206	69.123077	1533	87	1466	104	14.237281	48.030270	1479	74	1493	120	176.788559	1980.000000	1499.500000	95.500000	34.561539	1.039208	1.439157	0.491682	0.422237	44.916012	64.055916	2607.521973	0.649798	0.800252	395.500000	0.878507	25.557947	0.814106	0.316457	0.305995	3320	0.477259	277879
null	1	34	1121	75	159.438599	1266.500000	1335	1131.191040	90.829216	1100	75	1156	114	14.830443	32.416573	59.808025	1156	103	1100	82	159.443954	41.432568	1147	75	1133	114	150.117203	1381.500000	1128.000000	92.500000	29.904013	1.032921	1.443503	0.626078	0.450813	40.156666	50.750881	1946.216675	0.671426	0.916757	115.000000	0.941536	20.071589	0.798953	0.495935	0.457496	2478	0.511098	220971
null	1	35	1994	80	367.889404	1805.500000	1960	2045.965820	118.539795	1994	80	2096	159	1.854860	64.697464	116.103401	1994	80	2080	158	137.792709	46.079613	2019	120	2092	124	270.110962	3289.000000	2039.178711	116.617905	58.154808	1.063520	2.519626	0.167638	0.170537	47.946156	117.102829	4201.880371	0.412961	0.548951	1483.500000	0.734218	74.961288	0.740538	0.031952	0.028670	5350	0.337477	392144
null	1	36	1098	84	206.894440	1760.500000	1849	1106.144409	122.520821	1087	84	1133	158	14.385617	39.372391	76.400261	1098	84	1117	158	104.400024	48.389885	1091	147	1133	116	189.291534	2225.000000	1107.500000	121.000000	38.200130	1.041867	1.578848	0.516831	0.384022	47.344887	65.856544	2903.616943	0.619695	0.791236	464.500000	0.914918	24.314291	0.788654	0.376586	0.365373	3697	0.476197	259766
null	1	37	1712	84	154.852814	1243.000000	1309	1704.938110	107.045074	1682	84	1725	131	14.061952	24.664761	48.764740	1713	84	1700	131	74.538780	43.145927	1682	103	1724	113	140.213303	1424.000000	1706.053345	107.322884	24.438662	1.031251	1.130228	0.651393	0.665533	39.782368	49.291180	1652.477783	0.815802	0.872893	181.000000	0.905462	19.291548	0.915237	0.576726	0.570123	2104	0.590779	195676
null	1	38	1065	86	220.308655	2435.000000	2530	1060.536011	112.167587	1022	86	1094	143	15.717740	42.480396	79.259071	1094	86	1025	125	29.475889	43.528141	1062	87	1085	124	203.936874	2705.500000	1059.670288	105.801308	39.631046	1.044870	1.820870	0.630443	0.493527	55.680683	70.126427	2709.623779	0.702515	0.900018	270.500000	0.925687	19.932610	0.819025	0.396617	0.370000	3450	0.705797	318798
null	1	39	1404	87	149.539108	1272.000000	1337	1422.628296	103.367989	1394	87	1449	122	12.922119	29.327961	57.008770	1449	112	1394	97	164.744888	31.486383	1436	90	1430	121	141.504761	1331.500000	1421.500000	104.500000	28.504385	1.031174	1.810585	0.714805	0.498326	40.243767	47.599773	1409.789673	0.705922	0.955314	59.500000	0.946273	17.580145	0.790095	0.453338	0.440607	1795	0.708635	182000
null	1	40	1734	87	228.308655	1054.000000	1153	1752.758911	113.243713	1727	87	1792	133	3.834218	39.661060	70.774292	1792	119	1727	91	156.695114	40.932945	1742	88	1743	133	172.885498	1634.000000	1759.500000	105.000000	35.387146	1.038510	1.729030	0.254101	0.267917	36.633244	72.672905	2275.298584	0.517607	0.645043	580.000000	0.757245	49.454311	0.777559	0.108351	0.096675	2897	0.363825	164904
null	1	41	1342	89	140.468033	1121.500000	1183	1352.209595	108.539307	1330	89	1376	127	14.949198	24.956413	47.296936	1376	101	1330	112	13.448615	37.486572	1342	89	1361	123	131.318741	1197.500000	1353.397339	108.161598	23.710098	1.029127	1.261703	0.714256	0.638327	37.788071	44.712364	1392.510986	0.798954	0.936534	76.000000	0.934866	17.593641	0.883779	0.632142	0.599012	1773	0.632544	204822
null	1	42	1993	91	273.563477	3061.000000	3176	2005.061768	142.306046	1973	91	2039	194	22.799017	53.288502	105.990562	1993	91	2018	194	103.642914	69.798668	1973	151	2039	127	254.432144	3766.000000	2005.500000	142.500000	52.995281	1.059427	1.518519	0.513993	0.346928	62.429050	87.077965	5810.375488	0.589006	0.812799	705.000000	0.930066	24.448540	0.764108	0.430208	0.427841	7398	0.413760	511478
null	1	43	1644	93	131.639603	1039.500000	1097	1647.442993	113.332726	1630	93	1666	136	13.776631	24.188635	44.654228	1664	99	1639	136	55.954063	32.762856	1634	102	1658	125	124.202805	1103.500000	1648.346802	115.296143	22.715925	1.027452	1.362953	0.753809	0.663758	36.380386	41.902187	1149.037476	0.814713	0.942003	64.000000	0.943506	16.670502	0.885358	0.617036	0.569550	1463	0.710526	166918
null	1	44	1381	98	202.551300	1965.500000	2051	1401.746948	127.969284	1372	98	1434	161	14.602372	36.449883	71.589104	1381	98	1415	161	118.354965	52.661644	1372	120	1434	124	186.521439	2247.500000	1398.577393	129.188385	35.800564	1.043508	1.359416	0.602023	0.488303	50.025517	64.474083	2960.951172	0.698787	0.874527	282.000000	0.920860	20.873583	0.829339	0.407950	0.400615	3770	0.521353	342242
null	1	45	1535	99	228.208145	3032.500000	3130	1539.920410	135.396484	1510	99	1570	170	20.089861	36.727577	73.006851	1535	99	1552	170	103.465210	61.638054	1513	153	1568	118	210.609222	3306.500000	1540.551758	135.205917	36.629089	1.045675	1.184444	0.731726	0.724409	62.137741	72.640907	3534.291748	0.851122	0.917133	274.000000	0.922882	17.173607	0.918256	0.550355	0.546997	4500	0.673889	447134
null	1	46	1168	102	279.078217	2180.000000	2299	1173.858643	146.556763	1145	102	1197	189	14.623454	44.940281	87.965904	1168	102	1181	189	98.498558	57.783752	1145	165	1197	122	219.232666	3033.000000	1174.500000	145.500000	43.982952	1.048643	1.522329	0.351734	0.358705	52.684555	88.833351	3992.178955	0.598920	0.718760	853.000000	0.785560	35.726902	0.793307	0.332480	0.325397	5083	0.428881	415729
null	1	47	1668	102	146.225403	942.000000	1007	1674.269165	123.884804	1650	102	1698	140	11.835780	27.586197	48.259712	1698	132	1650	137	5.946863	38.520741	1668	102	1675	140	135.205841	1120.500000	1673.322144	126.865669	25.428858	1.029814	1.252824	0.553624	0.514981	34.632233	46.544991	1460.055176	0.717622	0.840696	178.500000	0.924640	22.698372	0.891786	0.490504	0.429047	1859	0.506724	145938
null	1	48	1464	106	172.551300	1336.500000	1407	1473.534424	129.134323	1448	106	1497	160	10.466392	31.345840	56.612720	1497	145	1451	112	144.344666	42.605267	1480	109	1478	160	154.727783	1557.000000	1471.224243	132.369156	28.704092	1.035787	1.328773	0.564082	0.530947	41.251480	54.924782	1894.380371	0.728661	0.858382	220.500000	0.896706	22.277554	0.869970	0.369754	0.333900	2412	0.554105	218501
null	1	49	1583	107	143.639603	1158.500000	1222	1587.465576	131.531921	1569	107	1606	155	14.134226	29.904413	53.225933	1583	107	1606	155	115.602188	34.757492	1572	143	1600	121	136.667099	1233.000000	1592.830688	131.799881	26.677265	1.029545	1.531351	0.705598	0.520666	38.406353	45.721909	1452.986572	0.721572	0.939578	74.500000	0.951458	17.809526	0.817318	0.531103	0.472647	1850	0.626216	206636
null	1	50	1311	110	134.669052	983.500000	1045	1313.533936	124.115791	1286	110	1337	136	11.443557	28.005194	52.392746	1337	131	1286	119	166.759476	30.061413	1320	110	1295	135	128.731354	1042.000000	1311.500000	125.000000	26.196373	1.026661	1.742857	0.681473	0.456186	35.386879	42.866489	1237.002075	0.675416	0.943858	58.500000	0.955909	18.440012	0.782102	0.436837	0.408623	1575	0.624444	150484
null	1	51	1019	113	144.811188	833.500000	898	1010.283936	137.051224	994	113	1023	167	9.201334	31.191319	54.009258	1020	113	1019	167	88.939087	28.957998	994	127	1023	125	134.096054	999.000000	1017.751770	139.967621	27.061176	1.028918	1.865090	0.499472	0.363814	32.576759	46.094830	1228.362671	0.603170	0.834334	165.500000	0.926006	25.159302	0.790311	0.340732	0.294997	1564	0.532928	125976
null	1	52	1258	113	219.338089	1756.000000	1853	1231.263916	137.197525	1198	113	1261	159	5.317158	36.807762	68.029404	1261	116	1199	144	24.304550	50.331177	1208	119	1255	153	180.919632	2204.500000	1230.000000	130.000000	34.014702	1.037814	1.351635	0.458676	0.483105	47.284340	69.817482	2689.203369	0.695057	0.796552	448.500000	0.824844	27.397038	0.846524	0.156319	0.144458	3424	0.512850	311512
null	1	53	1269	115	161.781738	1586.500000	1657	1275.951172	143.512375	1257	115	1296	173	16.307877	30.408257	58.694122	1277	173	1263	116	103.799484	40.242531	1295	141	1257	155	154.283859	1674.500000	1271.111572	144.226990	29.369373	1.033753	1.458510	0.761712	0.586355	44.944351	51.496727	1855.110474	0.765738	0.947447	88.000000	0.953654	16.497532	0.836712	0.555690	0.536298	2362	0.671677	219149
null	1	54	1505	116	107.639610	627.500000	673	1503.958374	133.101044	1486	116	1518	151	9.798720	19.622440	35.693138	1505	116	1512	151	101.309929	29.613537	1486	130	1518	139	100.479347	692.500000	1504.110229	134.173126	18.584757	1.023302	1.205298	0.680580	0.627125	28.265842	34.262753	830.165833	0.791912	0.906137	65.000000	0.933479	18.464199	0.896071	0.549053	0.499363	1057	0.593661	95844
null	1	55	1444	120	200.450790	2323.000000	2406	1446.511597	155.250626	1416	120	1477	185	21.642460	35.339989	66.940269	1444	120	1460	185	103.828651	59.709946	1416	164	1477	162	188.737350	2468.000000	1447.555908	153.593933	33.781605	1.043874	1.121091	0.726513	0.660061	54.385067	63.805470	3139.236572	0.812442	0.941248	145.000000	0.941565	17.296824	0.897471	0.646620	0.612407	3997	0.581186	422442
null	1	56	1611	120	121.154327	842.500000	896	1618.102661	136.056915	1602	120	1637	157	12.102813	22.835747	39.824615	1628	122	1609	157	61.504360	38.393341	1602	121	1637	137	116.363014	894.000000	1615.863647	136.984848	21.159296	1.025018	1.037279	0.721277	0.676358	32.752167	38.564621	1200.873779	0.822410	0.942394	51.500000	0.960453	17.422400	0.930065	0.607806	0.529994	1529	0.551014	112668
null	1	57	1794	120	236.894440	2890.500000	2994	1778.132568	150.679688	1742	120	1811	187	22.247978	38.293140	73.409805	1796	120	1766	187	65.879021	64.432808	1745	135	1795	181	213.870773	3263.500000	1778.000000	151.913467	37.081871	1.047398	1.139323	0.647252	0.682928	60.665466	75.405846	3714.933350	0.826395	0.885706	373.000000	0.902810	19.414972	0.927358	0.606131	0.580991	4730	0.611099	483823
null	1	58	1370	121	123.982758	894.500000	949	1356.845093	138.208633	1337	121	1377	155	12.237855	21.660765	41.400482	1370	121	1345	154	52.853313	35.772530	1339	129	1371	146	116.566475	960.500000	1357.500000	137.500000	20.700241	1.025678	1.157326	0.731253	0.664477	33.747780	39.464935	1163.174683	0.815154	0.931286	66.000000	0.940183	17.184711	0.896228	0.591194	0.564978	1481	0.603984	135849
null	1	59	1729	123	157.882248	1485.000000	1555	1718.989014	146.282959	1694	123	1743	166	16.406662	27.599684	54.129475	1743	135	1694	158	25.144785	41.714798	1703	131	1733	163	148.805557	1605.500000	1718.500000	146.500000	27.064737	1.031910	1.297608	0.748634	0.645311	43.482880	50.255482	1773.429077	0.803312	0.924945	120.500000	0.942510	16.785727	0.875055	0.606201	0.594451	2258	0.657662	220477
null	1	60	2044	124	216.450790	2131.000000	2222	2043.656128	163.986496	2019	124	2074	202	17.656170	43.749466	81.043198	2044	124	2022	202	74.248825	47.283424	2026	156	2074	160	200.997162	2374.500000	2033.597656	163.168579	40.526360	1.046443	1.713987	0.571577	0.413105	52.089092	68.898430	3009.645752	0.642732	0.897452	243.500000	0.928604	21.985428	0.789448	0.435722	0.403575	3832	0.556106	349900
null	1	61	1075	125	117.154327	802.500000	854	1075.425049	143.270493	1061	125	1091	164	12.577850	21.196548	40.496914	1085	126	1071	164	69.775139	32.990170	1061	138	1091	152	110.792580	882.000000	1078.000000	145.000000	20.248457	1.024013	1.227545	0.734748	0.623033	31.965212	37.291382	1049.291992	0.789325	0.909864	79.500000	0.945698	17.102974	0.870841	0.621176	0.593391	1336	0.600674	103452
null	1	62	1024	127	118.568542	640.000000	692	1029.083862	150.783234	1019	127	1045	172	8.969230	24.320517	45.398239	1024	127	1030	172	97.594643	27.093563	1021	170	1045	145	112.809448	721.000000	1026.000000	149.633331	22.721527	1.024746	1.675610	0.572072	0.395378	28.545986	37.741539	966.039734	0.628791	0.887656	81.000000	0.951428	21.966404	0.790964	0.395136	0.368793	1230	0.520325	77972
null	1	63	992	128	152.367538	1089.000000	1155	974.665771	153.166229	952	128	994	177	12.185860	30.558367	54.918121	992	128	962	174	56.888657	30.190399	955	153	978	173	138.558167	1224.500000	977.000000	151.000000	27.459061	1.031610	1.819059	0.589458	0.459734	37.236511	48.500092	1302.190186	0.678037	0.889343	135.500000	0.909368	21.318516	0.803094	0.443783	0.398773	1658	0.656815	149300
null	1	64	2098	130	434.558441	3565.000000	3746	2126.979980	178.351837	2081	130	2172	229	16.533155	57.424675	113.251930	2098	130	2153	229	119.054604	73.234955	2081	160	2162	155	289.480835	5317.500000	2128.170654	178.016266	56.708328	1.066911	1.546419	0.237232	0.353898	67.372833	138.324249	6514.092285	0.594893	0.670428	1752.500000	0.666149	52.970837	0.813625	0.291971	0.287910	8294	0.429829	769487
null	1	65	1378	133	172.894440	1401.500000	1473	1389.276367	161.443985	1360	133	1415	186	11.443620	30.597643	58.180752	1378	133	1402	186	114.362450	46.303974	1360	156	1414	163	157.614532	1625.500000	1388.838623	160.025894	29.118299	1.037511	1.256496	0.589170	0.527163	42.242695	55.034012	2115.862549	0.726060	0.862196	224.000000	0.911623	21.328924	0.862317	0.393382	0.374003	2694	0.520230	208489
null	1	66	1692	135	235.580734	2587.500000	2692	1676.803101	168.144867	1648	135	1704	205	17.736231	41.693321	75.073296	1704	188	1648	138	138.239700	69.958298	1698	135	1668	202	213.884689	3045.000000	1674.783447	166.223831	38.909344	1.043917	1.073115	0.585883	0.584547	57.397800	74.987679	4124.911133	0.764557	0.849754	457.500000	0.907904	21.448612	0.906869	0.472504	0.425397	5252	0.492669	380111
null	1	67	1296	137	135.597977	1090.000000	1153	1319.361694	150.527313	1296	137	1343	165	12.532539	26.995478	50.328918	1296	137	1343	155	159.044220	34.373875	1312	165	1335	137	131.053131	1135.000000	1319.178589	146.839279	25.180502	1.025985	1.464162	0.744955	0.547900	37.253605	43.162178	1358.738770	0.740203	0.960352	45.000000	0.966483	16.868635	0.828858	0.498025	0.464246	1730	0.630058	170898
null	1	68	1639	138	147.539108	1159.000000	1223	1637.507812	162.654953	1613	138	1655	185	14.154299	27.772200	49.335587	1639	138	1654	185	107.700424	38.126637	1613	160	1646	138	140.475845	1260.500000	1638.833740	163.400650	26.392199	1.030908	1.293993	0.669082	0.606280	38.414642	46.963154	1477.333984	0.778640	0.919476	101.500000	0.952126	18.781525	0.906341	0.573797	0.509657	1881	0.616162	185607
null	1	69	1811	138	299.220337	3072.000000	3199	1827.583252	192.628326	1797	138	1861	233	10.986115	57.089924	107.354553	1811	138	1861	233	117.758537	46.528069	1806	209	1847	187	247.602249	3427.500000	1836.000000	185.500000	53.677277	1.055782	2.307307	0.431170	0.339383	62.541122	95.244797	3923.063721	0.582566	0.896280	355.500000	0.827491	29.144796	0.734149	0.204670	0.192435	4995	0.615015	549724
null	1	70	1057	139	147.296463	1049.500000	1114	1053.755859	165.010773	1032	139	1072	186	9.388318	26.534159	48.507732	1057	139	1069	186	104.322723	39.272091	1032	172	1071	166	135.756943	1191.000000	1056.107910	164.179169	25.344727	1.030221	1.235171	0.607866	0.567898	36.554958	46.885921	1496.183472	0.753590	0.881192	141.500000	0.921658	20.672937	0.890843	0.387085	0.353820	1905	0.550919	133748
null	1	71	1571	145	143.396973	906.000000	970	1577.886597	161.857727	1554	145	1607	176	9.398294	29.515890	55.081757	1607	157	1554	172	15.802514	32.551613	1571	145	1581	176	132.109970	1069.500000	1580.500000	164.500000	27.540878	1.029088	1.692136	0.553679	0.380209	33.964024	45.644672	1408.218872	0.616611	0.847125	163.500000	0.921288	22.696127	0.763445	0.341249	0.318415	1793	0.505298	148870
null	1	72	996	146	129.639603	842.500000	899	998.050049	167.971085	977	146	1020	181	11.984974	23.764299	43.566040	1020	172	977	179	9.246113	36.129055	996	146	1012	180	122.377068	930.500000	997.500000	168.833328	22.882551	1.027052	1.205845	0.629947	0.565176	32.752167	41.265568	1236.216675	0.751782	0.905427	88.000000	0.943979	19.948282	0.894133	0.550198	0.504327	1574	0.535260	136112
null	1	73	1198	146	134.124893	824.500000	882	1211.418335	167.566895	1197	146	1231	193	10.516472	25.472626	48.764740	1198	146	1211	193	105.461220	33.569336	1197	164	1231	161	125.980057	916.000000	1207.619507	168.637161	24.596251	1.028168	1.452657	0.575946	0.441458	32.400402	42.693279	1285.696777	0.664423	0.900109	91.500000	0.939274	21.818661	0.822330	0.431315	0.412854	1637	0.503665	120155
null	1	74	1498	147	117.195961	728.000000	776	1499.217773	163.449738	1479	147	1518	183	11.970958	20.269695	39.051247	1518	164	1479	162	177.064331	35.799110	1499	147	1502	183	108.838509	803.000000	1498.449463	163.986374	19.550589	1.026033	1.090844	0.666064	0.607815	30.445333	37.304630	1097.986572	0.779625	0.906600	75.000000	0.928688	18.866611	0.887151	0.613090	0.590584	1398	0.520744	118720
null	1	75	1091	154	146.426407	1114.000000	1182	1098.130249	169.627747	1073	154	1125	183	10.373069	27.871592	53.160137	1125	168	1074	183	16.389540	34.424290	1087	155	1124	180	140.917389	1231.500000	1098.768677	173.013611	26.706121	1.028047	1.544262	0.652914	0.501907	37.661503	46.608974	1437.278687	0.708454	0.904588	117.500000	0.962377	19.246582	0.843779	0.390257	0.372174	1830	0.608743	180309
null	1	76	940	155	147.740112	972.000000	1039	926.763245	176.507217	911	155	949	200	7.389126	27.746420	54.405884	944	156	912	200	53.972626	32.496487	911	168	949	171	134.431732	1173.500000	928.000000	178.000000	27.202942	1.028835	1.674208	0.559602	0.418104	35.179382	47.027138	1388.583984	0.646610	0.828291	201.500000	0.909920	22.455906	0.786513	0.271630	0.266309	1768	0.549774	161669
null	1	77	1245	155	191.237595	2084.500000	2166	1243.442749	182.629730	1212	155	1275	209	18.927103	35.283901	66.407829	1275	174	1212	195	18.434948	46.801708	1240	156	1232	208	179.592224	2210.000000	1244.000000	186.000000	33.241539	1.040649	1.418919	0.716251	0.601829	51.517647	60.872814	2441.017578	0.775777	0.943213	125.500000	0.939105	17.544647	0.860832	0.570026	0.536423	3108	0.670689	292334
null	1	78	1741	155	98.083260	533.000000	576	1749.645874	170.782990	1735	155	1763	186	8.632483	20.245771	38.013157	1741	155	1763	186	125.362465	23.386641	1739	177	1762	169	93.612328	571.500000	1752.000000	170.500000	19.006578	1.020560	1.625422	0.696221	0.469645	26.050655	31.220871	698.218994	0.685306	0.932633	38.500000	0.954417	18.049393	0.783879	0.454184	0.426384	889	0.599550	95734
null	1	79	1345	156	206.551300	2094.500000	2182	1366.815796	187.065994	1338	156	1400	220	14.571351	37.960815	72.560318	1345	156	1381	219	119.744881	48.993721	1339	180	1400	188	190.683868	2370.500000	1363.721802	187.087555	36.289684	1.043866	1.481013	0.616928	0.506515	51.641071	65.747322	2792.090576	0.711699	0.883569	276.000000	0.923179	20.369270	0.836498	0.401634	0.383852	3555	0.589170	319265
null	1	80	1297	158	195.338089	2155.000000	2240	1303.639771	183.867859	1271	158	1337	209	18.403753	36.941795	70.936592	1337	168	1271	194	21.501434	51.849121	1297	158	1309	209	183.948990	2391.000000	1304.000000	181.000000	35.468296	1.040631	1.368135	0.709714	0.545276	52.381592	62.178047	2888.694336	0.738428	0.901297	236.000000	0.941695	17.706251	0.825424	0.518879	0.498182	3678	0.585916	288307
null	1	81	1609	159	207.480225	1803.000000	1892	1629.992065	191.479919	1599	159	1666	218	11.021838	38.673141	74.202423	1609	159	1654	218	127.333199	50.928253	1600	198	1661	194	192.746750	2289.500000	1632.067261	188.067307	37.108074	1.043830	1.456999	0.526323	0.416936	47.912952	66.043007	2968.019775	0.645706	0.787508	486.500000	0.928989	23.875788	0.826835	0.297075	0.285000	3779	0.477110	270940
null	1	82	2076	161	268.776703	3162.500000	3271	2084.187744	202.192902	2041	161	2132	236	20.044630	53.820110	95.509163	2132	226	2041	197	162.323898	68.119118	2079	161	2090	236	246.198074	3568.000000	2087.792480	207.478836	47.951485	1.058102	1.402090	0.550120	0.441419	63.455654	85.554276	5109.800293	0.664393	0.886351	405.500000	0.915995	22.842976	0.820521	0.419743	0.372438	6506	0.486090	574774
null	1	83	1721	165	103.012192	582.500000	629	1717.860107	176.739273	1703	165	1735	192	9.496052	19.157953	35.468296	1733	165	1706	188	40.426079	27.884058	1703	168	1719	191	97.978531	641.000000	1718.934570	175.845795	17.761400	1.020532	1.271992	0.689808	0.589556	27.233473	32.789799	776.758789	0.767826	0.908736	58.500000	0.951135	18.217188	0.879307	0.535467	0.495672	989	0.588979	89074
null	1	84	1477	166	175.237595	1758.500000	1832	1485.885864	195.832962	1462	166	1511	226	18.348413	33.305511	64.257294	1477	166	1500	226	110.973495	44.088379	1468	210	1511	199	164.268021	1871.000000	1488.500000	196.000000	32.128647	1.037913	1.457466	0.719611	0.542260	47.317986	55.779858	2225.032959	0.736383	0.939872	112.500000	0.937402	17.462730	0.813731	0.571092	0.550912	2833	0.620720	305595
null	1	85	1519	166	143.497467	1150.500000	1216	1528.724487	184.546875	1505	166	1552	201	13.549676	26.441874	48.764740	1552	172	1505	185	15.461218	41.197800	1519	166	1547	201	136.705292	1278.000000	1529.771973	183.098618	24.844820	1.028422	1.183674	0.702115	0.616006	38.273518	45.676666	1577.864868	0.784860	0.900235	127.500000	0.952667	17.897892	0.892338	0.555716	0.512433	2009	0.572673	172493
null	1	86	1146	167	338.291412	2418.500000	2564	1159.719971	222.828003	1141	167	1183	274	12.601459	57.489159	110.353973	1146	167	1173	274	104.162170	41.348759	1148	250	1175	188	247.026810	3208.500000	1159.500000	220.500000	55.176987	1.052422	2.668858	0.265567	0.252860	55.491711	107.681503	3583.771729	0.502852	0.753779	790.000000	0.730219	47.319031	0.712535	0.228383	0.219197	4563	0.530024	445326
null	1	87	1587	169	86.284271	314.000000	354	1592.279663	180.946335	1583	169	1600	200	4.720644	19.413485	32.280025	1587	169	1596	200	106.189209	19.113987	1583	179	1600	169	81.981331	364.500000	1593.500000	183.919357	16.273817	1.016853	1.688817	0.530000	0.383683	19.994930	27.465136	484.590668	0.619421	0.861454	50.500000	0.950131	23.710114	0.808409	0.292481	0.243163	617	0.508914	52688
null	1	88	909	170	112.669044	644.500000	695	899.594238	186.261871	881	170	911	204	10.409050	19.629007	34.928497	908	204	894	172	113.629379	34.184120	910	170	881	189	104.094742	720.500000	900.069641	186.474686	19.236103	1.022276	1.021776	0.638004	0.672625	28.646168	35.863670	937.765381	0.820137	0.894518	76.000000	0.923898	19.696375	0.948635	0.596020	0.530289	1194	0.539782	120448
null	1	89	1417	170	222.592926	2589.000000	2681	1414.261108	209.771347	1383	170	1446	246	20.868052	40.052689	76.941536	1419	170	1407	246	81.027374	62.229065	1383	219	1446	219	206.458359	2919.000000	1413.000000	208.000000	38.470768	1.048528	1.236424	0.656628	0.556827	57.414433	70.853531	3760.486328	0.746209	0.886948	330.000000	0.927515	19.137741	0.854126	0.542439	0.521015	4788	0.540727	412973
null	1	90	951	172	91.112701	351.000000	393	945.366394	184.358780	934	172	960	194	8.082330	15.014103	29.068884	960	181	934	194	26.565052	19.677399	937	177	957	189	77.816917	415.500000	946.166687	185.833328	14.653403	1.016783	1.477273	0.531324	0.528884	21.140177	29.002073	449.247742	0.727244	0.844765	64.500000	0.854073	23.651064	0.852110	0.556081	0.538316	572	0.613636	59582
null	1	91	1022	174	404.291412	6150.500000	6329	1029.722046	218.610214	978	174	1075	289	17.689552	77.026176	133.405396	1061	289	980	183	127.385284	95.003654	1067	188	978	228	343.708740	7807.500000	1020.602173	235.921906	66.702820	1.075048	1.404213	0.472859	0.440021	88.493279	128.689957	9954.136719	0.663341	0.787768	1657.000000	0.850151	26.575327	0.820101	0.265200	0.229656	12674	0.485285	744473
null	1	92	1554	174	136.911682	1142.000000	1204	1568.678589	192.976746	1549	174	1593	209	14.980193	25.610634	48.020828	1593	201	1552	176	148.626999	38.295883	1581	178	1555	207	130.599976	1207.500000	1571.000000	190.960007	24.182671	1.027394	1.253942	0.765588	0.630546	38.131870	43.580345	1444.347168	0.794069	0.945756	65.500000	0.953899	16.414019	0.865692	0.623904	0.584921	1839	0.620990	194427
null	1	93	962	176	137.840622	858.500000	922	969.507568	201.844910	958	176	982	226	9.493675	26.913248	51.923019	962	176	976	226	105.642250	27.001511	962	226	978	183	127.989006	975.000000	969.000000	201.000000	25.961510	1.025814	1.922967	0.567800	0.405444	33.061703	43.876034	1101.128174	0.636745	0.880513	116.500000	0.928529	22.131668	0.784626	0.365683	0.352751	1402	0.612339	134518
null	1	94	1735	176	125.539101	664.000000	717	1733.220337	200.383545	1718	176	1751	219	5.072871	24.541466	43.931767	1735	176	1744	219	101.821487	28.407690	1718	194	1751	213	115.213882	833.000000	1739.500000	197.500000	21.965883	1.026428	1.546474	0.529444	0.438047	29.076298	39.960339	980.176880	0.661851	0.797119	169.000000	0.917753	23.735041	0.834788	0.230943	0.206706	1248	0.532051	112147
null	1	95	2210	179	540.600037	3063.500000	3294	2179.253418	236.203705	2131	179	2221	289	0.325197	68.612877	112.946892	2212	289	2173	183	110.199806	104.633247	2221	182	2136	254	330.356750	7062.000000	2190.719238	233.127350	59.788197	1.070634	1.079455	0.131727	0.305759	62.454536	172.078339	9281.835938	0.552955	0.433801	3998.500000	0.611093	95.396912	0.931020	0.005758	0.004740	11818	0.259223	611119
null	1	96	1740	180	121.396965	772.000000	825	1756.536987	197.488480	1738	180	1779	212	10.485703	24.069035	45.276924	1740	180	1779	203	149.470291	27.431190	1753	212	1768	189	114.632782	848.000000	1759.500000	191.500000	22.638462	1.025324	1.650564	0.658281	0.479483	31.351889	38.641857	975.464539	0.692447	0.910377	76.000000	0.944280	19.089668	0.805902	0.463181	0.435651	1242	0.621578	134735
null	1	97	1437	181	118.426407	763.000000	817	1449.990234	199.351288	1436	181	1466	218	13.415537	22.483665	41.725292	1437	181	1466	211	134.028976	30.341309	1441	211	1460	187	109.979591	832.000000	1450.268555	197.190445	20.932838	1.023318	1.375198	0.683656	0.558002	31.168602	37.696297	994.314087	0.746995	0.917067	69.000000	0.928675	18.381145	0.839002	0.643041	0.596679	1266	0.602686	147562
null	1	98	1094	182	178.710678	1787.000000	1867	1095.378662	201.125336	1069	182	1124	224	18.280752	33.596363	59.169250	1123	182	1072	212	30.465546	48.217613	1073	185	1112	218	165.879440	1935.500000	1097.294556	196.650681	29.587400	1.033629	1.227129	0.703126	0.649894	47.699886	56.885376	2240.740967	0.806160	0.923276	148.500000	0.928201	17.872135	0.892373	0.617914	0.544129	2853	0.626358	267749
null	1	99	1338	182	101.982758	489.500000	533	1345.630371	200.772980	1332	182	1361	216	7.874042	21.635315	41.048752	1338	182	1361	216	124.077194	18.076067	1341	211	1352	195	95.982773	530.500000	1349.500000	199.000000	20.524376	1.021937	2.270890	0.591438	0.369882	24.964991	32.462120	582.765442	0.608179	0.922714	41.000000	0.941167	21.247154	0.744292	0.383643	0.363944	742	0.659703	77594
null	1	100	856	185	148.468033	938.500000	1004	853.646423	200.608566	826	185	875	219	9.757179	27.693171	50.009998	875	190	826	200	11.534620	35.532894	850	186	866	219	131.033249	1098.500000	851.217529	198.515778	25.261147	1.028759	1.407428	0.535030	0.477783	34.567837	47.258842	1395.652588	0.691218	0.854347	160.000000	0.882569	23.487223	0.834017	0.390209	0.352332	1777	0.528137	164466
null	1	101	1199	189	148.811188	628.500000	695	1193.303589	212.942444	1174	189	1205	234	2.304316	25.149063	49.244289	1201	189	1181	234	66.037514	28.632761	1174	215	1200	227	120.864662	944.500000	1191.000000	211.500000	24.622145	1.026446	1.719858	0.356651	0.329992	28.288355	47.368069	1107.411377	0.574449	0.665431	316.000000	0.812201	35.234318	0.781256	0.093587	0.091626	1410	0.445745	144623
null	1	102	877	190	255.622360	2717.000000	2828	888.670105	236.538544	864	190	912	281	10.680058	47.979443	91.268837	877	190	884	281	94.398705	50.236206	864	269	911	225	226.485428	3264.000000	880.500000	235.500000	45.634418	1.048693	1.816794	0.522519	0.415293	58.816593	81.367126	3601.050537	0.644432	0.832414	547.000000	0.886016	24.049610	0.789892	0.234035	0.222597	4585	0.592584	407396
null	1	103	1705	190	152.367538	1318.000000	1384	1701.635132	212.453751	1679	190	1725	236	16.884922	27.209225	50.477718	1716	194	1688	236	56.309933	42.711914	1679	207	1725	215	141.076447	1418.000000	1702.000000	215.000000	25.238859	1.031931	1.181818	0.713412	0.658607	40.964981	48.500092	1693.318481	0.811546	0.929478	100.000000	0.925896	17.614464	0.889621	0.669005	0.620559	2156	0.611317	182328
null	1	104	957	191	165.497467	1487.500000	1564	936.705872	212.698853	909	191	960	230	16.303804	30.401966	56.400356	958	191	913	225	37.073074	48.864941	912	202	956	230	156.671371	1613.000000	936.661072	209.776505	28.423685	1.031196	1.154209	0.682471	0.595393	43.519466	52.679482	2164.557373	0.771617	0.922195	125.500000	0.946669	18.413052	0.884215	0.578145	0.536275	2756	0.539732	226633
null	1	105	1267	195	110.083260	719.000000	768	1267.493530	213.833328	1254	195	1281	233	10.808367	20.236761	38.832977	1269	195	1261	233	78.111343	30.953075	1254	202	1281	224	104.953499	764.500000	1265.000000	214.000000	19.416489	1.022648	1.254576	0.745583	0.607068	30.256557	35.040588	944.048584	0.779146	0.940484	45.500000	0.953401	16.854414	0.860293	0.556659	0.534096	1202	0.598170	87212
null	1	106	1330	195	85.154327	429.500000	465	1325.184937	208.660217	1311	195	1339	221	9.797036	14.483998	28.071337	1339	211	1311	209	175.914383	26.432655	1330	195	1323	221	79.811165	455.000000	1325.000000	208.343750	14.249760	1.018834	1.061995	0.744320	0.693980	23.384960	27.105465	582.765442	0.833055	0.943956	25.500000	0.937253	16.883026	0.905004	0.698010	0.676404	742	0.578841	71409
null	1	107	2039	198	217.178711	1840.500000	1930	2055.411865	230.301041	2022	198	2085	266	5.871260	42.521767	78.409180	2070	266	2022	204	127.746803	39.026043	2081	231	2051	256	193.604492	2204.500000	2046.731567	234.433624	39.215508	1.045649	2.009150	0.490356	0.381164	48.408649	69.130135	2403.318359	0.617385	0.834883	364.000000	0.891452	25.627054	0.785957	0.149760	0.138077	3060	0.601471	379202
null	1	108	1513	199	149.396973	1231.000000	1298	1528.643311	216.139450	1502	199	1553	235	13.673115	28.409431	54.083271	1553	208	1502	226	19.440035	42.600975	1513	199	1539	235	141.752502	1355.500000	1527.500000	217.000000	27.041636	1.030146	1.269531	0.693082	0.535849	39.589870	47.554531	1809.557373	0.732017	0.908152	124.500000	0.948831	18.131157	0.834292	0.505632	0.481288	2304	0.534288	219797
null	1	109	1600	200	123.639610	843.500000	897	1620.455933	215.317719	1600	200	1642	233	11.712891	25.555414	45.694637	1600	200	1642	218	156.801407	29.150028	1614	230	1618	200	117.259636	887.000000	1619.948975	211.452377	23.002583	1.026013	1.567568	0.693393	0.514357	32.771595	39.355709	1046.150391	0.717187	0.950958	43.500000	0.948399	18.123003	0.816833	0.512659	0.458333	1332	0.633258	140647
null	1	110	824	201	284.066010	2333.500000	2461	821.300293	267.866302	806	201	843	318	5.997490	66.920792	117.720009	824	201	811	318	83.659805	42.847431	806	243	843	298	260.688141	3011.500000	817.500000	259.500000	58.860004	1.054340	2.747423	0.363395	0.214396	54.507839	90.421021	3961.548340	0.463030	0.774863	678.000000	0.917703	34.580460	0.704890	0.101894	0.089621	5044	0.462629	375310
null	1	111	1598	201	114.811180	728.500000	778	1595.009033	221.488434	1580	201	1612	239	10.049087	20.705601	38.639359	1598	201	1591	239	79.562523	35.093750	1580	211	1612	231	107.962822	787.000000	1595.882690	220.254715	19.370773	1.024345	1.101032	0.694498	0.621269	30.455788	36.545536	1064.999878	0.788206	0.925667	58.500000	0.940351	18.094177	0.889395	0.520148	0.485332	1356	0.537242	119890
null	1	112	1252	202	138.468033	910.500000	971	1243.090576	223.367661	1222	202	1259	248	11.556125	24.970161	47.074409	1252	202	1242	248	77.735229	41.041409	1222	210	1259	233	129.214691	1014.500000	1241.778076	223.917938	24.184349	1.028843	1.146998	0.596748	0.523143	34.048267	44.075745	1517.389282	0.723286	0.897486	104.000000	0.933173	21.058096	0.873730	0.490973	0.462797	1932	0.471273	125263
null	1	113	1786	202	184.994949	1937.000000	2016	1797.858154	228.446930	1772	202	1830	257	17.251255	32.243103	61.294373	1810	257	1781	203	118.237442	53.724346	1830	231	1776	244	174.713470	2162.500000	1799.149902	227.961456	30.999384	1.039262	1.140905	0.711246	0.656445	49.661503	58.885719	2586.316162	0.810213	0.895723	225.500000	0.944423	17.668110	0.907310	0.562898	0.535037	3293	0.588217	273778
null	1	114	1668	204	123.053825	826.000000	879	1672.052368	225.981796	1655	204	1687	247	10.241048	24.176674	45.880280	1668	204	1684	247	110.409882	26.917883	1656	227	1681	217	116.360466	890.000000	1676.000000	225.500000	22.940140	1.026088	1.704453	0.685488	0.499618	32.429859	39.169247	969.966736	0.706837	0.928090	64.000000	0.945606	18.332014	0.807290	0.446425	0.423592	1235	0.668826	118446
null	1	115	828	206	201.438599	1668.500000	1758	852.076233	238.021622	828	206	876	275	8.076252	40.063053	72.006943	828	206	861	270	117.276764	45.453949	845	275	875	234	184.682648	2046.000000	842.366638	239.100006	36.083389	1.040773	1.584174	0.516715	0.409720	46.091217	64.119896	2570.608154	0.640094	0.815494	377.500000	0.916819	24.319754	0.816398	0.224319	0.201589	3273	0.509777	230899
null	1	116	1281	206	169.053818	1312.000000	1388	1305.402710	228.706772	1281	206	1327	257	8.102214	33.333035	65.436989	1281	206	1322	257	128.796555	33.589561	1300	248	1323	223	154.912521	1508.000000	1301.500000	231.500000	32.718494	1.033691	1.948135	0.576891	0.390119	40.871632	53.811504	1726.305176	0.624595	0.870027	196.000000	0.916350	21.782923	0.753552	0.247634	0.243069	2198	0.596906	155774
null	1	117	1126	207	143.740112	927.000000	992	1126.345825	233.282257	1110	207	1143	251	12.348992	26.284533	45.880280	1126	207	1142	250	110.409882	38.251728	1110	249	1143	228	128.803940	1085.500000	1126.569824	231.264709	24.271397	1.026778	1.199430	0.563811	0.560709	34.355392	45.753899	1378.373779	0.748805	0.853984	158.500000	0.896089	22.288263	0.893621	0.538314	0.469820	1755	0.528205	159992
null	1	118	1555	209	146.468033	1127.500000	1192	1569.981567	231.139267	1550	209	1589	257	12.112017	27.733503	54.120235	1555	209	1580	257	117.512001	32.686478	1550	228	1578	211	137.613068	1256.500000	1567.500000	233.000000	27.060118	1.030230	1.655738	0.660451	0.490126	37.889015	46.622223	1389.369385	0.700090	0.897334	129.000000	0.939543	19.026949	0.809376	0.447597	0.436729	1769	0.637366	194992
null	1	119	1468	212	246.936066	2250.000000	2355	1454.329956	240.210617	1410	212	1498	268	11.114858	45.345051	90.470993	1498	228	1410	249	13.421835	45.882111	1468	212	1431	268	216.376892	2814.500000	1454.000000	238.500000	45.235497	1.050165	1.971814	0.463685	0.350005	53.523724	78.602196	3260.187744	0.591612	0.799432	564.500000	0.876247	27.101078	0.761293	0.245711	0.245117	4151	0.542038	385050
null	1	120	1340	213	96.183769	435.500000	479	1344.041748	222.970779	1325	213	1364	230	7.029352	20.349413	39.204590	1364	219	1325	223	5.856014	18.441717	1340	213	1355	230	91.986618	480.500000	1344.500000	221.000000	19.602295	1.019458	2.125865	0.591554	0.360765	23.547735	30.616243	567.842896	0.600637	0.906348	45.000000	0.956363	21.242977	0.746858	0.358598	0.345433	723	0.602351	73959
null	1	121	1759	213	128.769547	1017.000000	1077	1758.665771	233.804092	1745	213	1774	256	12.972425	25.074850	48.764740	1770	213	1747	256	61.858398	36.009624	1746	220	1774	244	124.773056	1050.500000	1758.500000	234.500000	24.382370	1.025067	1.354214	0.770734	0.544527	35.984505	40.988621	1379.159180	0.737921	0.968110	33.500000	0.968964	16.304422	0.814451	0.532041	0.517348	1756	0.579157	149135
null	1	122	1727	216	141.254837	1046.000000	1111	1730.866821	239.612061	1715	216	1745	263	11.947678	26.347876	49.648766	1727	216	1743	263	108.799889	37.483307	1717	258	1744	221	133.945724	1179.500000	1733.971069	239.850266	24.848166	1.026804	1.324557	0.658772	0.540287	36.493954	44.962811	1461.625977	0.735042	0.886816	133.500000	0.948256	19.075457	0.858757	0.481288	0.453459	1861	0.562063	157917
null	1	123	789	219	882.506714	9738.500000	10118	755.453552	309.438812	700	219	807	393	18.509556	98.310783	179.234482	794	219	751	393	76.118820	119.837433	710	262	807	369	469.758026	14463.000000	772.500000	306.000000	89.617241	1.101373	1.495647	0.157132	0.385975	111.352791	280.910614	16869.566406	0.621269	0.673339	4724.500000	0.532300	79.973106	0.834263	0.206540	0.188276	21479	0.453396	1943363
null	1	124	1644	219	194.166519	1698.000000	1782	1654.042603	247.993820	1629	219	1686	276	14.006238	32.739845	63.071388	1644	219	1671	276	115.346176	53.463226	1633	264	1686	251	175.518173	2127.000000	1657.500000	247.500000	31.535694	1.039625	1.179715	0.565977	0.543479	46.496891	61.805122	2648.362549	0.737211	0.798307	429.000000	0.903957	22.202967	0.885808	0.444139	0.427804	3372	0.503559	278240
null	1	125	1077	220	192.852814	1788.000000	1873	1086.075806	245.046982	1058	220	1112	274	14.687579	36.047398	66.219330	1112	220	1071	272	51.745579	44.277100	1077	220	1105	256	174.321121	2098.000000	1091.106323	245.689575	33.113461	1.037518	1.495566	0.604123	0.519168	47.713230	61.386955	2302.787354	0.720533	0.852240	310.000000	0.903908	20.801010	0.837945	0.443604	0.407452	2932	0.609823	206773
null	1	126	1366	221	181.480225	1936.000000	2012	1379.918945	247.975647	1355	221	1412	275	18.652126	32.841026	60.008331	1412	255	1357	231	156.425293	53.492573	1381	221	1371	275	171.919662	2086.500000	1382.571777	246.697067	30.577139	1.038560	1.121807	0.738680	0.684530	49.648682	57.766953	2521.128174	0.827363	0.927870	150.500000	0.947319	17.011919	0.911936	0.621651	0.567952	3210	0.603115	334687
null	1	127	1283	225	168.509674	1098.000000	1170	1291.429932	252.043594	1268	225	1315	280	6.647567	28.973175	55.785301	1283	225	1297	279	104.534454	39.974686	1268	236	1315	258	151.703278	1468.000000	1289.522339	252.134323	27.907227	1.035449	1.395516	0.485918	0.449234	37.390064	53.638294	1751.437866	0.670249	0.747956	370.000000	0.900265	25.861118	0.865616	0.238327	0.229439	2230	0.492377	125146
null	1	128	913	227	233.722870	2437.500000	2539	940.190247	261.489960	911	227	972	300	13.276358	43.918854	81.492332	913	227	953	298	119.396049	47.992245	913	257	954	232	212.273849	2959.500000	934.710632	261.536285	40.793442	1.046744	1.698031	0.560728	0.467327	55.709259	74.396301	3071.692139	0.683613	0.823619	522.000000	0.908229	22.410822	0.829144	0.325831	0.302293	3911	0.623242	366123
null	1	129	830	228	115.597977	545.000000	598	834.998352	252.779266	826	228	843	276	6.613954	25.278355	49.729267	830	228	843	276	105.154068	20.410517	826	258	842	239	110.490723	596.500000	836.500000	252.000000	24.864634	1.022745	2.436453	0.512514	0.280597	26.342278	36.795979	797.179138	0.529714	0.913663	51.500000	0.955819	24.519070	0.707235	0.265998	0.261645	1015	0.536946	83867
null	1	130	961	228	133.539108	1065.000000	1122	970.440308	247.688065	952	228	988	274	14.115031	26.551645	47.801674	961	228	974	274	105.780754	36.274879	952	247	988	241	127.050217	1123.000000	968.500000	250.717392	23.923416	1.028502	1.317762	0.750486	0.593436	36.823906	42.506817	1361.880371	0.770348	0.948353	58.000000	0.951408	16.744312	0.846023	0.590566	0.531607	1734	0.614187	187158
null	1	131	1500	228	137.882248	1175.000000	1235	1514.082642	245.771667	1492	228	1537	266	15.912814	24.538738	46.324940	1537	237	1492	248	13.736268	39.762600	1500	228	1512	266	131.113281	1245.500000	1514.823486	243.823532	23.202509	1.028784	1.165038	0.776660	0.697137	38.678890	43.889282	1446.703369	0.834947	0.943396	70.500000	0.950908	16.180012	0.900911	0.687009	0.648477	1842	0.637894	176018
null	1	132	1548	229	108.953316	675.500000	720	1551.683350	248.344452	1536	229	1569	266	10.366990	19.691990	37.854988	1548	229	1556	266	102.200470	31.620668	1536	252	1569	255	103.310753	721.000000	1552.098877	247.478607	18.927763	1.024337	1.197160	0.715079	0.600191	29.327007	34.680920	940.121582	0.774720	0.936893	45.500000	0.948211	17.573391	0.868705	0.547721	0.526457	1197	0.564327	120166
null	1	133	1706	231	101.941124	584.000000	631	1703.748047	244.259903	1686	231	1717	258	9.080350	18.137819	32.802441	1715	258	1689	238	142.431412	31.887873	1713	231	1688	252	96.174248	636.000000	1703.154053	245.303406	17.364655	1.020193	1.028681	0.706194	0.691052	27.268515	32.448868	821.526489	0.831295	0.918239	52.000000	0.943429	17.794508	0.933260	0.553639	0.500631	1046	0.558317	88081
null	1	134	1832	231	199.580734	2138.500000	2225	1839.977051	257.112366	1810	231	1871	284	17.996571	38.330727	69.426216	1862	235	1810	281	41.496468	51.623146	1832	231	1850	284	186.386536	2428.000000	1838.532104	260.862396	34.922840	1.039597	1.344866	0.674655	0.564901	52.180676	63.528522	2814.866943	0.751599	0.880766	289.500000	0.933890	18.626360	0.854557	0.518437	0.469508	3584	0.596680	335473
null	1	135	1329	232	113.455841	800.000000	854	1339.507080	246.303284	1324	232	1355	262	13.702002	21.085920	41.773197	1355	232	1324	260	42.089161	33.155231	1329	232	1353	255	109.631134	828.500000	1339.500000	246.000000	20.886599	1.021230	1.259928	0.780991	0.583720	31.915382	36.114117	1087.776489	0.764016	0.965600	28.500000	0.966289	16.090286	0.835384	0.656019	0.649818	1385	0.577617	118047
null	1	136	1614	232	166.468033	1640.500000	1715	1608.146362	256.302612	1582	232	1631	279	17.422779	28.447525	55.172459	1627	235	1589	275	46.468800	48.937462	1591	241	1630	271	155.752960	1756.000000	1608.625000	255.593750	27.599695	1.033316	1.127407	0.743917	0.686186	45.702839	52.988422	2120.574951	0.828363	0.934225	115.500000	0.935633	16.892172	0.898595	0.631575	0.612453	2700	0.607593	275511
null	1	137	2102	234	397.806122	3466.500000	3643	2102.127930	276.014557	2072	234	2134	353	17.353008	77.096039	122.971542	2129	234	2098	353	75.398727	61.502033	2077	254	2133	283	294.800354	5113.000000	2113.500000	293.500000	61.485771	1.063919	1.999471	0.275270	0.291872	66.435570	126.625626	5939.966309	0.540252	0.677978	1646.500000	0.741065	45.651150	0.763086	0.282228	0.225083	7563	0.458350	664447
null	1	138	1260	235	154.752304	1311.500000	1376	1267.212158	261.363373	1243	235	1286	289	13.565829	28.457993	55.785301	1260	235	1274	289	104.534454	38.648174	1243	250	1285	258	146.564804	1395.000000	1267.000000	262.000000	27.892651	1.033716	1.443414	0.688183	0.536585	40.863842	49.259190	1693.318481	0.732520	0.940143	83.500000	0.947093	18.260218	0.836296	0.486359	0.476697	2156	0.608302	189179
null	1	139	1015	236	90.769554	474.000000	515	1018.429138	247.928162	1002	236	1032	259	10.270752	17.830185	34.481880	1032	258	1002	241	150.461212	23.809607	1026	239	1013	259	86.495811	509.000000	1017.000000	249.500000	17.240940	1.018476	1.448234	0.722949	0.507582	24.566553	28.892845	644.811890	0.712448	0.931238	35.000000	0.952917	17.382092	0.798462	0.595719	0.576032	821	0.577345	76255
null	1	140	1185	239	170.852814	771.000000	845	1195.273315	263.422485	1175	239	1222	280	2.437861	28.022327	50.695168	1222	255	1175	274	22.011284	42.883774	1185	239	1198	280	137.203674	1214.000000	1197.259399	261.431274	25.562786	1.030520	1.182153	0.331910	0.381972	31.331577	54.384140	1707.455566	0.618039	0.635091	443.000000	0.803052	37.860809	0.861488	0.096177	0.086997	2174	0.354646	173355
null	1	141	990	242	174.367538	1344.000000	1421	995.579895	271.930328	972	242	1011	305	12.420322	34.986031	65.253349	990	242	1007	305	105.101097	43.645267	972	282	1011	259	162.760391	1570.500000	998.500000	273.500000	32.626675	1.035524	1.495084	0.555492	0.401887	41.367065	55.502911	2236.813965	0.633945	0.855778	226.500000	0.933433	22.622051	0.793955	0.380680	0.355008	2848	0.471910	224201
null	1	142	1775	246	127.254837	944.000000	1002	1790.873291	263.162689	1771	246	1808	282	11.838847	25.459188	48.918301	1808	282	1771	250	139.144623	27.494823	1800	252	1773	265	121.634819	990.500000	1790.195679	265.195648	24.482258	1.025351	1.779182	0.732543	0.502272	34.668980	40.506470	1056.360474	0.708712	0.953054	46.500000	0.955837	17.154442	0.791474	0.484025	0.465013	1345	0.701859	130961
null	1	143	2267	246	362.776703	2497.500000	2654	2293.729004	289.148071	2253	246	2327	321	8.152581	50.756287	83.648071	2267	246	2306	320	117.790443	73.857048	2253	296	2327	278	233.480835	3834.000000	2289.447266	281.552643	42.046093	1.052048	1.132567	0.238472	0.454468	56.390743	115.475410	4852.189941	0.674143	0.651408	1336.500000	0.643594	52.695465	0.888475	0.194926	0.160622	6178	0.404257	478095
null	1	144	1489	249	133.053818	900.000000	958	1489.747437	272.434235	1467	249	1507	289	11.626215	25.518829	43.081318	1507	268	1467	284	21.801409	41.595757	1489	249	1501	289	125.503197	1014.500000	1486.197266	271.558228	22.876505	1.027770	1.035714	0.638848	0.617411	33.851376	42.352348	1407.433472	0.785755	0.887137	114.500000	0.943251	19.670355	0.927291	0.539733	0.455594	1792	0.502232	143932
null	1	145	1873	249	185.681244	1992.000000	2073	1873.913208	287.212250	1850	249	1894	316	19.705906	38.223164	67.896980	1873	249	1884	316	99.323593	48.117016	1850	300	1894	271	176.719086	2126.000000	1875.276489	283.029236	34.105293	1.038672	1.411080	0.726044	0.550172	50.361626	59.104176	2565.895752	0.741736	0.936971	134.000000	0.951734	17.307993	0.828482	0.580465	0.515549	3267	0.609734	272238
null	1	146	1469	250	143.195953	1096.000000	1157	1458.782227	267.629211	1433	250	1483	288	12.574100	29.377420	53.141319	1483	251	1433	269	19.798876	31.990171	1458	253	1458	287	134.565125	1150.500000	1458.897217	262.492157	26.702354	1.030501	1.661176	0.671675	0.494147	37.355999	45.580688	1335.176880	0.702956	0.952629	54.500000	0.939727	18.709017	0.806028	0.473233	0.428019	1700	0.644706	224936
null	1	147	1109	251	135.597977	1038.000000	1101	1127.351440	265.871948	1105	251	1150	281	13.587577	25.234667	48.764740	1150	277	1107	254	151.858398	38.367886	1142	252	1113	280	128.549377	1106.500000	1128.500000	265.500000	24.382370	1.025996	1.270978	0.709416	0.555771	36.354130	43.162178	1469.479980	0.745500	0.938093	68.500000	0.948018	17.713692	0.839101	0.557271	0.538449	1871	0.554784	155864
null	1	148	1768	251	141.882248	918.000000	980	1764.750000	271.735718	1745	251	1792	289	8.482978	29.119032	51.478149	1792	282	1745	261	155.924500	37.957851	1769	251	1761	289	130.849823	1109.500000	1768.500000	271.500000	25.739075	1.029470	1.356192	0.573055	0.441069	34.188213	45.162521	1534.667969	0.664131	0.827400	191.500000	0.922242	21.928728	0.809097	0.329576	0.291321	1954	0.469806	133572
null	1	149	1535	254	102.225395	557.000000	600	1541.564941	271.015015	1528	254	1555	291	8.883662	20.471186	38.600517	1535	254	1546	291	106.557068	24.921946	1529	268	1555	268	95.924049	601.000000	1540.500000	272.500000	19.300259	1.022301	1.548856	0.669804	0.475969	26.630705	32.539352	755.553040	0.689905	0.926789	44.000000	0.938358	18.761278	0.791015	0.460287	0.433959	962	0.579002	77093
null	1	150	1688	254	150.468033	1338.500000	1405	1692.903931	276.724548	1671	254	1714	300	15.447341	26.921284	51.613953	1714	260	1672	290	35.537678	43.244122	1688	254	1698	300	142.070847	1434.500000	1693.000000	275.000000	25.806976	1.030900	1.193548	0.742916	0.639726	41.282333	47.895462	1753.008667	0.799829	0.933078	96.000000	0.944193	16.914927	0.876169	0.598572	0.573797	2232	0.599686	190090
null	1	151	1414	256	177.965515	1952.000000	2025	1422.000000	288.679504	1398	256	1449	318	18.871378	33.644466	63.560993	1414	256	1428	318	102.724358	48.929379	1402	303	1449	289	170.935410	2043.500000	1421.172729	286.960999	31.780991	1.039318	1.299035	0.774494	0.615189	49.853420	56.648182	2442.588379	0.784340	0.955224	91.500000	0.960497	16.225267	0.856035	0.593804	0.560906	3110	0.627653	361439
null	1	152	1352	257	90.083260	477.000000	516	1354.577515	271.346893	1343	257	1369	286	9.323035	16.496429	29.832869	1354	257	1347	286	76.429565	28.089825	1343	264	1369	276	85.704384	510.000000	1354.037476	272.282318	15.417527	1.019193	1.062052	0.738652	0.682399	24.644173	28.674393	658.163635	0.826075	0.935294	33.000000	0.951391	17.012566	0.914446	0.625018	0.565155	838	0.569212	69150
null	1	153	1570	258	106.083260	623.000000	670	1569.177612	272.489563	1552	258	1587	286	9.503001	21.854120	38.897301	1580	259	1552	286	43.958374	25.914394	1558	267	1586	276	100.376152	660.000000	1567.462280	274.016479	19.562416	1.021895	1.500992	0.695671	0.524275	28.164309	33.767349	791.681335	0.724068	0.943939	37.000000	0.946202	18.063656	0.821412	0.488620	0.434838	1008	0.618056	100428
null	1	154	2050	258	304.551300	3231.500000	3368	2059.923340	315.744354	2038	258	2096	367	12.384501	58.590824	109.041275	2051	258	2048	367	88.423447	59.298645	2038	306	2096	354	274.118622	4130.000000	2059.050049	312.684418	55.428200	1.058796	1.838849	0.437818	0.346045	64.144165	96.941689	5078.384766	0.588256	0.782446	898.500000	0.900074	28.702303	0.800198	0.227153	0.211373	6466	0.499768	661470
null	1	155	910	259	176.308655	1770.000000	1843	911.923523	287.475311	886	259	937	317	19.236429	29.957939	58.420887	910	259	917	317	96.881721	48.835274	886	283	937	298	162.436691	1913.000000	913.500000	288.000000	29.210443	1.037896	1.196285	0.715543	0.660309	47.472454	56.120789	2240.740967	0.812594	0.925248	143.000000	0.921320	17.562000	0.885047	0.658546	0.642115	2853	0.620400	264358
null	1	156	1317	259	93.497475	402.500000	443	1314.914185	276.088043	1302	259	1323	293	5.166897	18.498898	34.234486	1317	259	1321	293	96.709839	22.199837	1302	279	1322	259	88.716034	447.000000	1318.924194	275.924255	17.201462	1.019234	1.542105	0.578597	0.437269	22.637997	29.761169	596.902588	0.661263	0.900447	44.500000	0.948860	21.718702	0.824876	0.301853	0.279308	760	0.529605	55207
null	1	157	1024	260	113.355339	671.500000	724	1021.071838	276.049713	1010	260	1034	300	10.071946	25.981867	45.177429	1032	260	1011	300	62.300526	27.425200	1012	261	1033	280	110.136864	708.500000	1021.500000	280.000000	22.588715	1.022327	1.647296	0.656707	0.418903	29.240047	36.082127	973.108337	0.647227	0.947777	37.000000	0.971607	19.135418	0.775999	0.445884	0.387653	1239	0.541969	103082
null	1	158	1094	260	184.953323	1515.500000	1598	1090.065674	287.283478	1063	260	1111	311	12.810532	30.194109	58.668560	1103	260	1074	311	60.376251	47.521194	1063	288	1108	305	160.046158	1846.000000	1088.500000	285.500000	29.334280	1.034381	1.234577	0.556726	0.560603	43.927151	58.872471	2189.690186	0.748734	0.820964	330.500000	0.865333	22.571911	0.868340	0.436709	0.424273	2788	0.543580	194929
null	1	159	1716	260	173.195953	1745.000000	1821	1734.594238	286.285004	1710	260	1760	312	16.307281	32.196976	63.655323	1716	260	1760	306	133.726974	42.510193	1710	292	1743	265	163.914856	1858.000000	1738.000000	283.000000	31.827662	1.035425	1.497413	0.731021	0.548323	47.136005	55.129986	2125.287354	0.740488	0.939182	113.000000	0.946413	17.190166	0.819660	0.512362	0.506485	2706	0.644863	269016
null	1	160	2156	260	201.338089	1098.000000	1186	2159.581787	278.770660	2133	260	2193	296	3.589123	34.948769	61.846584	2193	289	2133	274	165.963760	36.622879	2160	260	2153	296	151.033005	1389.000000	2163.645752	278.916656	31.037731	1.033252	1.688742	0.340377	0.365495	37.390064	64.087906	1778.926880	0.604562	0.790497	291.000000	0.750146	36.918968	0.777332	0.116065	0.102697	2265	0.484768	238439
null	1	161	705	262	682.198059	6599.500000	6895	667.441895	326.956940	602	262	717	374	19.971609	76.579109	135.247925	708	262	602	346	38.395164	116.364082	636	281	706	374	374.233582	9454.000000	665.507202	317.259064	69.707985	1.080522	1.162282	0.178197	0.459367	91.666481	217.150375	12360.596680	0.677766	0.698064	2854.500000	0.548570	70.519608	0.880770	0.295333	0.260797	15738	0.419335	1226384
null	1	162	1324	262	95.455841	519.000000	564	1332.953857	277.005310	1322	262	1345	292	9.441422	17.473749	31.890438	1324	262	1345	286	131.185928	29.820852	1325	291	1341	264	90.939842	564.500000	1331.572144	276.561859	16.412962	1.018527	1.069401	0.715768	0.649765	25.706251	30.384539	746.913635	0.806080	0.919398	45.500000	0.952690	17.556490	0.907703	0.592116	0.540320	951	0.545741	72669
null	1	163	1521	263	167.882248	1487.000000	1562	1522.697876	292.594757	1503	263	1544	320	15.601371	29.778408	58.463665	1526	263	1513	320	77.152298	41.855057	1503	287	1540	313	156.036087	1662.500000	1520.051147	291.625702	29.237297	1.034088	1.396812	0.662997	0.553923	43.512150	53.438580	1921.869263	0.744260	0.894436	175.500000	0.929438	18.953901	0.849550	0.533712	0.523916	2447	0.607683	234005
null	1	164	1650	264	113.740112	660.000000	710	1653.070435	277.422546	1632	264	1670	294	8.243673	23.093206	44.102154	1670	290	1633	266	147.030594	20.588564	1664	271	1657	291	107.597168	710.500000	1651.500000	278.000000	22.051077	1.023607	2.142071	0.641101	0.432050	28.988586	36.204601	713.141541	0.657305	0.928923	50.500000	0.945991	19.601233	0.776589	0.373844	0.356974	908	0.726872	117818
null	1	165	1394	270	131.740112	835.000000	894	1387.171143	290.750549	1372	270	1400	315	9.174533	24.605564	47.759815	1399	270	1383	315	70.426872	35.092262	1372	277	1400	303	122.634621	951.000000	1390.367676	292.275146	23.889338	1.025425	1.360978	0.604589	0.466092	32.606056	41.934181	1316.327271	0.682709	0.878023	116.000000	0.930883	20.784979	0.817336	0.384195	0.372864	1676	0.498210	133261
null	1	166	863	271	125.781746	914.500000	967	860.663879	288.163391	843	271	884	309	13.238057	23.900497	41.785164	884	283	845	298	21.037512	35.036358	855	273	859	309	119.499786	983.500000	863.022705	288.022736	21.570206	1.027414	1.192623	0.726371	0.666883	34.122978	40.037571	1149.822876	0.816629	0.929842	69.000000	0.950057	17.300215	0.910322	0.633625	0.553882	1464	0.624658	154236
null	1	167	1625	273	176.225403	1523.000000	1603	1613.112915	301.014343	1595	273	1630	336	14.112921	35.200928	64.327286	1630	273	1617	336	78.340706	38.319664	1595	281	1630	301	165.770279	1653.500000	1618.552368	303.479065	32.557972	1.034148	1.678702	0.616273	0.468619	44.035709	56.094284	1936.006470	0.684557	0.921076	130.500000	0.940672	20.390932	0.820279	0.438785	0.400925	2465	0.617850	283253
null	1	168	1036	275	247.036575	2998.500000	3105	1043.130127	314.575531	1008	275	1074	352	15.880806	43.859131	82.637764	1036	275	1066	352	111.286407	59.742661	1009	321	1070	313	221.338760	3409.000000	1048.726562	314.385742	41.390858	1.049945	1.383229	0.617435	0.559058	61.788418	78.634186	3877.510742	0.747702	0.879583	410.500000	0.895976	20.352533	0.852568	0.384347	0.362087	4937	0.607353	415468
null	1	169	1632	276	106.911690	552.000000	599	1643.968262	294.113525	1630	276	1663	307	7.917914	21.710354	39.824615	1632	276	1657	307	128.884491	26.641813	1632	300	1663	296	100.534195	601.000000	1644.500000	291.500000	19.912308	1.022254	1.494816	0.606874	0.443145	26.510908	34.031048	833.307434	0.665691	0.918469	49.000000	0.940348	20.706718	0.803549	0.397639	0.364707	1061	0.520264	97763
null	1	170	2330	276	272.835571	2740.500000	2857	2370.469482	314.579987	2329	276	2414	351	14.660103	55.963951	105.000000	2413	340	2329	277	143.130096	42.000000	2395	308	2381	350	241.743439	3156.000000	2371.000000	308.500000	52.500000	1.055957	2.500000	0.462634	0.316491	59.070408	86.846260	3463.605957	0.562575	0.868346	415.500000	0.886041	27.162651	0.732851	0.279240	0.261956	4410	0.621429	418552
null	1	171	1588	277	174.911682	1757.000000	1838	1571.465698	301.854736	1542	277	1597	320	16.045322	31.503109	60.207973	1593	281	1542	313	32.106255	49.329014	1551	288	1596	318	166.254913	1875.000000	1570.315918	301.287506	30.642723	1.033981	1.220539	0.721679	0.617126	47.297798	55.676121	2332.632568	0.785574	0.937067	118.000000	0.950508	17.412691	0.878963	0.532997	0.509325	2970	0.591582	304000
null	1	172	1834	277	111.112701	679.000000	731	1830.488403	289.558136	1811	277	1850	300	9.454482	20.562243	40.496914	1849	297	1811	283	159.775146	29.187410	1837	277	1815	300	106.891624	737.000000	1830.097168	289.736115	20.250410	1.021526	1.387479	0.691118	0.527152	29.402885	35.368271	928.340637	0.726053	0.921303	58.000000	0.962011	18.182669	0.840179	0.466924	0.459798	1182	0.574450	91620
null	1	173	1370	278	90.426407	440.000000	480	1365.058350	292.635406	1351	278	1376	307	8.934418	17.469345	30.610456	1375	307	1351	288	141.632507	24.991461	1370	278	1355	298	85.118233	477.500000	1366.082397	293.606476	16.090693	1.018856	1.224837	0.676195	0.597893	23.669081	28.783619	600.829590	0.773235	0.921466	37.500000	0.941298	18.583942	0.885122	0.583749	0.511434	765	0.575163	75160
null	1	174	1149	279	133.840622	891.500000	953	1144.123779	303.495270	1128	279	1161	322	9.988733	25.190239	46.065170	1161	322	1140	281	117.121300	35.514900	1151	280	1128	313	125.996529	988.000000	1148.356323	302.327454	23.385283	1.026428	1.297066	0.625396	0.534917	33.691143	42.602791	1284.911377	0.731380	0.902328	96.500000	0.941392	20.093451	0.870635	0.433678	0.396532	1636	0.544927	155554
null	1	175	1299	280	163.338089	1206.000000	1275	1297.709839	301.886261	1274	280	1319	336	11.192570	34.521477	56.515484	1303	336	1290	281	103.298569	43.103230	1319	294	1274	291	151.258118	1345.000000	1296.629639	308.260925	28.461180	1.035113	1.311166	0.568044	0.480754	39.185799	51.992130	1913.229980	0.693364	0.896654	139.000000	0.926043	22.122166	0.851925	0.396089	0.324220	2436	0.495074	196843
null	1	176	1113	282	101.112701	570.000000	617	1120.920532	294.239868	1109	282	1136	312	9.788641	18.807539	34.058773	1136	283	1110	305	40.236359	31.298838	1113	282	1126	312	96.432465	603.500000	1123.685425	294.955658	17.200785	1.019876	1.088180	0.700605	0.625644	26.939684	32.185173	837.234436	0.790976	0.944490	33.500000	0.953713	17.936453	0.901248	0.574809	0.520464	1066	0.534709	83390
null	1	177	1794	283	200.852814	2103.000000	2192	1792.715820	308.292419	1761	283	1823	337	18.847792	35.248936	68.000000	1822	323	1762	291	151.927505	54.764706	1809	284	1792	337	183.936737	2361.500000	1791.257080	308.527252	34.105450	1.040300	1.241676	0.655078	0.579071	51.745750	63.933437	2924.822754	0.760967	0.890536	258.500000	0.915779	19.183002	0.861013	0.554347	0.534705	3724	0.564715	300891
null	1	178	970	284	148.509674	1102.000000	1164	984.043823	303.896912	955	284	1008	324	11.935487	29.636408	57.008770	1008	319	955	298	158.385223	29.048162	975	284	987	320	140.236542	1192.000000	981.500000	308.500000	28.504385	1.032236	1.962560	0.627888	0.431726	37.458111	47.272095	1300.619385	0.657059	0.924497	90.000000	0.944292	20.013721	0.783014	0.418725	0.402731	1656	0.665459	219542
null	1	179	885	285	145.923874	912.500000	973	880.105835	309.286743	860	285	902	331	8.238350	24.774956	46.690472	885	285	877	331	80.134193	41.721577	860	311	902	313	128.325333	1095.000000	881.000000	308.000000	23.345236	1.030556	1.119097	0.538505	0.532950	34.085644	46.449013	1529.955566	0.730034	0.833333	182.500000	0.879399	23.335648	0.874851	0.352892	0.332527	1948	0.468429	136661
null	1	180	1465	286	189.438599	1865.500000	1949	1481.015381	306.208832	1450	286	1511	331	16.791182	34.112312	67.082039	1511	320	1451	290	153.434952	46.063000	1501	291	1478	331	170.946838	2018.500000	1481.000000	305.000000	33.541019	1.036765	1.456311	0.653233	0.527829	48.736313	60.300179	2426.880371	0.726518	0.924201	153.000000	0.902387	19.237192	0.811157	0.500616	0.492232	3090	0.603722	365323
null	1	181	1345	288	179.923874	1100.500000	1178	1326.393066	312.364166	1304	288	1353	347	5.307698	37.507332	69.641945	1349	288	1312	347	57.907410	30.613735	1318	298	1351	303	163.049637	1431.500000	1330.500000	317.500000	34.820972	1.037558	2.274859	0.427191	0.288907	37.432610	57.271549	1674.468872	0.537501	0.768774	331.000000	0.906215	29.416267	0.745245	0.152428	0.141511	2132	0.516182	164912
null	1	182	2195	290	217.681244	1283.000000	1380	2176.237793	311.037689	2155	290	2212	352	7.003929	42.222290	76.400261	2212	291	2166	352	52.980114	42.094097	2156	298	2168	352	189.664902	1807.500000	2187.205811	320.147064	38.266163	1.041405	1.814988	0.340247	0.279864	40.417400	69.290092	2525.840576	0.529022	0.709820	524.500000	0.871297	36.933064	0.790210	0.183348	0.165882	3216	0.398943	247881
null	1	183	2214	290	299.664001	2246.500000	2376	2199.504150	337.669189	2170	290	2227	372	9.350635	49.824490	85.959290	2223	294	2181	369	60.751175	50.779850	2179	327	2212	372	220.589584	3078.500000	2201.154785	331.026703	42.990562	1.048587	1.692783	0.314374	0.387107	53.482079	95.386009	3428.262939	0.622179	0.729739	832.000000	0.736123	39.972630	0.816850	0.217560	0.187671	4365	0.514662	408879
null	1	184	2135	291	269.036591	2573.500000	2691	2136.527588	331.551086	2107	291	2164	366	6.971930	41.143063	77.884529	2136	291	2115	366	74.357750	63.555626	2112	302	2164	352	219.801208	3325.000000	2131.245361	330.108704	39.396660	1.046062	1.225455	0.446798	0.540172	57.242310	85.637001	3887.720947	0.734964	0.773985	751.500000	0.816994	28.125385	0.898316	0.179032	0.169456	4950	0.519899	493334
null	1	185	1670	292	147.053818	1311.000000	1376	1679.904053	314.896088	1659	292	1700	338	16.204128	24.946360	47.074409	1670	292	1680	338	102.264771	39.596886	1659	309	1698	302	138.100494	1386.000000	1679.326660	314.362915	24.229839	1.030213	1.188841	0.761833	0.753257	40.856052	46.808685	1463.982178	0.867904	0.945887	75.000000	0.939115	16.494909	0.933814	0.688447	0.649559	1864	0.703326	170309
null	1	186	1708	294	118.568542	804.000000	856	1713.200928	314.103973	1700	294	1729	333	9.980812	22.277294	42.544094	1708	294	1725	333	113.552261	31.943329	1702	326	1729	308	112.443108	892.500000	1716.500000	313.500000	21.272047	1.023674	1.331862	0.718666	0.565572	31.995071	37.741539	1067.356079	0.752045	0.900840	88.500000	0.948338	17.485695	0.841286	0.469198	0.448026	1359	0.591612	117629
null	1	187	844	300	162.752304	1445.500000	1514	838.329590	325.319031	812	300	864	349	13.911272	27.912329	52.392746	862	318	814	339	23.629377	43.689255	844	300	841	349	152.727036	1646.500000	837.247498	325.658264	26.803869	1.035057	1.199214	0.685762	0.670480	42.900673	51.805668	1797.776367	0.818828	0.877923	201.000000	0.938402	18.324673	0.927887	0.531038	0.498392	2289	0.631498	219134
null	1	188	938	300	241.137085	2759.000000	2864	929.768494	341.848450	899	300	955	379	19.222176	46.715431	89.044930	947	302	899	377	57.380756	54.949787	911	320	950	361	219.032516	3139.500000	923.000000	339.500000	44.522465	1.047153	1.620478	0.596257	0.443040	59.269451	76.756317	3842.953125	0.665613	0.878802	380.500000	0.908332	21.075424	0.782978	0.431741	0.411474	4893	0.563867	411196
null	1	189	951	300	152.124893	896.500000	963	966.534790	321.307373	949	300	998	342	10.446392	31.681149	54.129475	998	325	949	302	154.855209	37.003868	961	303	957	342	141.789139	1058.500000	971.220703	318.355865	27.591202	1.031559	1.462806	0.486810	0.389577	33.785488	48.422855	1573.152466	0.624161	0.846953	162.000000	0.932057	25.813700	0.833795	0.385978	0.329735	2003	0.447579	156703
null	1	190	1227	300	165.639603	1023.500000	1098	1218.623901	325.124786	1201	300	1235	352	13.376720	28.150267	52.239830	1229	300	1224	352	84.507675	33.078209	1201	321	1235	313	139.289200	1268.000000	1222.743408	325.797821	26.545673	1.029923	1.579282	0.468780	0.477523	36.099316	52.724724	1357.167969	0.691031	0.807177	244.500000	0.840917	26.806526	0.848723	0.512127	0.475190	1728	0.592303	187020
null	1	191	1355	300	96.811180	469.500000	510	1361.917603	313.399994	1346	300	1381	326	7.687405	19.258665	35.227829	1381	316	1346	312	173.480194	25.377663	1355	300	1359	326	90.449013	526.500000	1363.500000	314.000000	17.613914	1.021203	1.388143	0.629498	0.481697	24.449661	30.815956	702.145935	0.694044	0.891738	57.000000	0.934283	19.962524	0.817275	0.436439	0.399166	894	0.525168	57142
null	1	192	1820	301	239.480225	2076.000000	2181	1850.537842	324.793671	1816	301	1892	352	12.312597	41.469769	79.120163	1892	324	1816	302	163.855667	48.154602	1848	301	1851	352	200.799438	2554.500000	1853.775513	313.775513	39.568317	1.044136	1.643045	0.454881	0.422244	51.412502	76.228928	2992.366943	0.649803	0.812684	478.500000	0.838480	27.625616	0.807840	0.311238	0.296905	3810	0.544882	316855
null	1	193	1632	302	130.710678	816.000000	872	1637.782104	320.373840	1619	302	1660	341	9.878346	25.376144	47.201694	1657	309	1619	337	36.384354	29.744694	1632	302	1655	322	122.337250	891.500000	1638.000000	323.000000	23.600847	1.027763	1.586895	0.600175	0.466321	32.232956	41.606503	1102.698975	0.682877	0.915311	75.500000	0.935939	20.937845	0.824995	0.418559	0.389277	1404	0.581197	139391
null	1	194	1401	305	145.296463	1335.500000	1399	1403.839111	327.979279	1383	305	1426	349	17.888100	23.910870	44.922153	1426	319	1383	332	16.821409	43.096775	1401	305	1411	347	136.767792	1407.000000	1404.523560	328.029419	23.297405	1.030198	1.042355	0.794957	0.842622	41.236046	46.249302	1520.530884	0.917944	0.949183	71.500000	0.941302	15.807610	0.969111	0.796404	0.748116	1936	0.689824	203339
null	1	195	1449	306	160.308655	1619.000000	1684	1447.777344	332.088470	1423	306	1476	356	20.019241	28.243666	54.129475	1476	331	1423	342	11.725112	49.566341	1449	306	1452	356	153.377563	1690.000000	1448.828613	333.265106	27.265644	1.035756	1.092061	0.791667	0.703541	45.402367	51.027828	2107.223389	0.838773	0.957988	71.000000	0.956764	15.873296	0.901941	0.739680	0.708805	2683	0.603429	302268
null	1	196	1108	307	164.710678	1428.000000	1501	1099.614258	324.470367	1071	307	1129	342	13.738381	30.320423	58.215118	1129	317	1071	322	4.927110	35.557774	1108	307	1116	342	153.205124	1575.000000	1100.000000	319.500000	29.107559	1.032209	1.637198	0.661446	0.536496	42.640194	52.429035	1625.774170	0.732459	0.906667	147.000000	0.930147	18.998323	0.837698	0.471987	0.453107	2070	0.689855	157956
null	1	197	1760	308	166.468033	1131.500000	1206	1763.212280	338.836639	1749	308	1777	370	6.595800	33.685017	64.031242	1760	308	1776	370	104.470291	28.486094	1752	344	1776	323	154.274139	1364.500000	1768.000000	339.000000	32.015621	1.031395	2.247807	0.513101	0.351383	37.956165	52.988422	1432.566284	0.592776	0.829241	233.000000	0.926749	24.491035	0.766922	0.206018	0.195808	1824	0.620340	158105
null	1	198	1731	309	111.254837	680.000000	730	1738.539673	326.243835	1725	309	1751	344	8.897903	20.300417	38.948685	1731	309	1750	343	119.197487	30.321949	1728	335	1751	314	104.098511	748.000000	1740.304565	326.109192	19.475628	1.021268	1.284505	0.690369	0.570734	29.424528	35.413513	927.555237	0.755469	0.909091	68.000000	0.935676	18.202408	0.850750	0.456904	0.438311	1181	0.575783	95072
null	1	199	1337	312	258.977692	2995.500000	3103	1349.432861	345.076691	1313	312	1389	385	19.105247	43.761372	80.993828	1383	317	1339	385	57.094757	65.980339	1324	326	1389	347	228.858978	3576.000000	1354.224365	346.615753	41.293232	1.052033	1.227545	0.561248	0.581401	61.757504	82.435165	4197.167969	0.762496	0.837668	580.500000	0.883702	22.390068	0.899427	0.471770	0.436578	5344	0.560535	424166
null	1	200	2245	312	245.965515	1380.000000	1487	2238.598633	361.844666	2214	312	2262	391	12.915679	50.391182	80.062477	2245	312	2258	391	99.344673	44.765041	2214	373	2262	389	201.687271	2066.000000	2248.259033	352.033325	40.165756	1.044358	1.788504	0.286642	0.274114	41.917427	78.293251	2814.866943	0.523559	0.667957	686.000000	0.819982	43.839878	0.801862	0.322640	0.256308	3584	0.385045	262597
null	1	201	1237	313	150.024384	1141.000000	1205	1247.804932	339.157684	1229	313	1268	363	13.359405	28.301441	52.810986	1237	313	1254	363	108.778030	41.430775	1229	353	1268	339	138.197998	1303.500000	1245.500000	338.000000	26.405493	1.030932	1.274680	0.637047	0.520891	38.115173	47.754246	1718.451172	0.721728	0.875336	162.500000	0.921170	19.725956	0.832967	0.505933	0.472040	2188	0.521481	239741
null	1	202	1540	315	236.166519	2830.000000	2935	1543.544434	351.270874	1518	315	1580	386	17.990282	40.985199	78.409180	1580	370	1518	322	142.253189	69.762238	1555	321	1525	386	219.319077	3239.500000	1544.761475	351.398926	39.846592	1.046376	1.123949	0.637617	0.586088	60.027225	75.174141	4296.127930	0.765564	0.873592	409.500000	0.928663	19.708347	0.890348	0.458882	0.438946	5470	0.517367	476931
null	1	203	1190	318	231.823380	2344.000000	2446	1197.316406	358.841797	1172	318	1233	390	17.140135	41.491943	72.691124	1194	318	1184	390	82.092834	58.631641	1172	375	1233	362	207.234085	2826.500000	1197.191284	354.921753	37.615551	1.046385	1.239794	0.548091	0.564813	54.630337	73.791672	3347.366943	0.751541	0.829294	482.500000	0.893931	22.927507	0.907465	0.471588	0.413095	4262	0.549977	444841
null	1	204	1661	319	126.710678	691.000000	745	1648.731567	337.859070	1624	319	1670	351	7.808401	25.260216	46.529560	1670	336	1624	343	8.652542	28.003704	1661	319	1650	349	118.425125	774.500000	1646.542603	336.656403	23.466528	1.027034	1.661550	0.540831	0.406378	29.661566	40.333260	1023.373779	0.637478	0.892188	83.500000	0.934610	23.235306	0.810149	0.335632	0.309119	1303	0.530315	116850
null	1	205	1131	320	207.438599	2465.500000	2558	1146.862427	351.462067	1118	320	1173	386	21.419254	37.521164	72.401657	1131	320	1170	381	122.592583	50.565140	1125	360	1162	324	193.323120	2615.000000	1150.500000	350.500000	36.200829	1.042136	1.431849	0.720005	0.598850	56.028316	66.029755	2875.342773	0.773854	0.942830	149.500000	0.931953	17.453163	0.849934	0.591679	0.570858	3661	0.673450	366781
null	1	206	1588	320	154.367538	1195.000000	1262	1580.515015	336.842316	1558	320	1606	365	13.284649	28.162397	49.030602	1606	332	1558	322	168.231705	47.521339	1597	320	1580	365	146.634964	1358.000000	1579.850586	337.963654	27.060772	1.032268	1.031760	0.630182	0.632912	39.006683	49.136711	1829.977661	0.795558	0.879971	163.000000	0.949908	19.940866	0.951964	0.541892	0.471716	2330	0.512876	181347
null	1	207	1512	322	261.722870	2991.500000	3107	1492.755127	361.034760	1454	322	1523	392	20.033005	45.431698	77.794601	1516	322	1460	376	43.958374	70.853249	1478	333	1522	389	227.364761	3428.000000	1495.091064	357.641113	41.321579	1.048477	1.097968	0.548802	0.629362	61.716255	83.308975	4329.114746	0.793323	0.872666	436.500000	0.868723	22.897831	0.930302	0.515023	0.440948	5512	0.542725	526893
null	1	208	1007	323	131.296463	938.500000	995	1017.986938	344.041199	1002	323	1042	363	13.114221	24.337200	43.566040	1042	348	1005	325	148.134018	36.702900	1017	326	1007	363	126.066284	1003.000000	1019.142883	343.000000	23.397627	1.027770	1.186992	0.684129	0.629576	34.567837	41.792961	1255.851685	0.793458	0.935693	64.500000	0.960165	18.368420	0.921088	0.602039	0.538855	1599	0.586929	165049
null	1	209	1894	325	128.409164	748.500000	799	1885.395508	343.712128	1866	325	1910	365	8.423043	27.694408	50.990196	1910	331	1872	365	41.820171	18.866373	1889	327	1886	355	122.924408	782.500000	1890.301392	347.219177	25.516617	1.029140	2.702703	0.570440	0.366546	30.871019	40.873905	755.553040	0.605430	0.956550	34.000000	0.957287	22.029276	0.767364	0.330379	0.304142	962	0.778067	118806
null	1	210	866	326	119.740112	823.000000	876	862.898376	346.348175	842	326	878	361	12.201375	21.409874	40.360870	878	333	848	360	41.987213	32.035976	857	334	876	360	114.659439	872.500000	861.682678	345.365387	20.473331	1.024662	1.259861	0.721324	0.643263	32.370914	38.114464	1015.519836	0.802037	0.943266	49.500000	0.957569	17.421257	0.904273	0.604614	0.569895	1293	0.636504	125455
null	1	211	1000	326	144.325897	1061.500000	1127	983.469360	345.515533	956	326	1003	362	12.026805	28.011545	53.235325	1003	326	956	351	28.009176	32.553570	957	344	1000	358	136.316772	1137.000000	980.304749	340.012939	26.672770	1.028771	1.635314	0.640385	0.476903	36.763348	45.940361	1361.094971	0.690582	0.933597	75.500000	0.944507	19.623142	0.815079	0.451835	0.429352	1733	0.612522	189933
null	1	212	1777	326	102.325897	436.500000	481	1780.291016	344.436584	1771	326	1791	368	7.181987	23.598753	42.107006	1777	326	1780	368	94.085617	20.305408	1771	344	1791	339	95.973045	482.500000	1778.500000	347.000000	21.053503	1.021670	2.073684	0.523869	0.313463	23.574755	32.571346	671.515442	0.559877	0.904663	46.000000	0.937915	23.987606	0.725513	0.341130	0.304338	855	0.510526	68503
null	1	213	1702	328	182.610168	1878.500000	1959	1703.248657	353.862183	1677	328	1732	380	20.678120	31.102322	58.008621	1732	342	1685	376	35.882137	51.750931	1677	340	1710	380	170.065002	2087.000000	1704.063232	353.011658	30.028662	1.037157	1.120919	0.707899	0.710782	48.905834	58.126621	2357.765381	0.843079	0.900096	208.500000	0.931301	17.751650	0.933195	0.712933	0.664842	3002	0.625750	292466
null	1	214	884	332	129.396973	974.000000	1031	892.923401	351.632385	878	332	910	376	13.928227	24.706255	46.238514	897	376	880	333	111.571304	33.608349	909	347	878	360	123.015762	1031.000000	891.500000	353.313965	23.343237	1.026437	1.375804	0.731005	0.580045	35.215553	41.188335	1220.508789	0.761607	0.944714	57.000000	0.950685	17.190529	0.846851	0.602451	0.563753	1554	0.626770	147361
null	1	215	1818	333	146.083267	1101.000000	1168	1803.084717	354.648102	1782	333	1823	375	11.750802	28.099764	53.075417	1821	333	1782	369	42.709389	40.696808	1793	339	1814	375	137.372864	1226.000000	1801.863647	351.393951	26.543123	1.028812	1.304167	0.648330	0.497635	37.441109	46.499744	1696.460083	0.705432	0.898042	125.000000	0.940374	19.382669	0.823868	0.442796	0.418182	2160	0.509722	175903
null	1	216	1911	333	212.007141	1822.500000	1909	1892.879028	370.817169	1863	333	1922	409	11.528627	41.934593	80.993828	1911	333	1883	409	69.775139	48.102432	1863	388	1922	367	197.197708	2245.000000	1897.000000	371.000000	40.496914	1.047123	1.683778	0.509538	0.353732	48.171352	67.483971	3059.911133	0.594753	0.811804	422.500000	0.930147	24.662292	0.774997	0.284679	0.274919	3896	0.467787	260449
null	1	217	1607	334	138.852814	1141.000000	1199	1603.823242	356.768127	1582	334	1624	379	14.146792	25.521238	48.259712	1622	343	1582	370	34.019348	34.853088	1598	340	1604	378	130.605072	1199.000000	1602.000000	356.500000	24.129856	1.030205	1.384661	0.743680	0.623773	38.115173	44.198223	1321.039673	0.789793	0.951626	58.000000	0.940601	16.897549	0.861441	0.586277	0.554314	1682	0.678359	178869
null	1	218	1076	337	217.580734	2068.500000	2164	1101.223145	362.595184	1068	337	1143	385	16.406324	47.405449	82.927681	1143	385	1074	339	146.309937	48.813618	1116	344	1082	380	200.082352	2362.500000	1108.088257	362.617645	41.470486	1.042717	1.698864	0.549066	0.382972	51.319550	69.258102	3179.291748	0.618847	0.875556	294.000000	0.919578	22.886814	0.767997	0.395678	0.346085	4048	0.510993	237853
null	1	219	1825	338	136.811188	1067.500000	1128	1831.347534	361.317383	1816	338	1849	386	13.491193	25.563400	49.729267	1825	338	1838	386	105.154068	38.126442	1816	376	1849	352	129.247070	1129.500000	1831.500000	362.000000	24.864634	1.028177	1.304325	0.716695	0.549609	36.867104	43.548351	1489.114868	0.741356	0.945108	62.000000	0.944711	17.533770	0.827292	0.542586	0.527754	1896	0.563027	151850
null	1	220	1671	339	128.225403	676.000000	732	1662.640747	355.308746	1637	339	1679	374	9.516901	25.853313	42.953465	1679	361	1637	352	167.905243	37.575550	1672	339	1656	374	117.767281	869.000000	1658.531860	354.017731	21.626247	1.026710	1.143123	0.516664	0.466509	29.337858	40.815411	1267.632690	0.683015	0.777906	193.000000	0.918440	24.322119	0.872723	0.443126	0.368111	1614	0.418835	94520
null	1	221	1270	340	302.617310	4100.000000	4220	1280.602417	384.502380	1231	340	1326	427	25.783350	51.768158	99.809822	1326	401	1235	360	155.746078	72.247398	1278	341	1293	427	265.286774	4632.000000	1280.256470	381.040466	49.908428	1.063929	1.381500	0.562608	0.524019	72.251518	96.326080	5663.506348	0.723892	0.885147	532.000000	0.876641	22.335911	0.846043	0.516650	0.498054	7211	0.568576	726262
null	1	222	815	341	138.225403	720.000000	781	829.891174	361.998718	815	341	846	386	7.302609	25.742825	46.840153	815	341	828	386	106.113419	27.924759	823	380	846	359	120.174500	890.500000	822.895325	363.096893	23.465069	1.026446	1.677370	0.473551	0.417836	30.277590	43.998508	1027.300781	0.646402	0.808535	170.500000	0.869410	26.536472	0.816665	0.311810	0.283676	1308	0.550459	130628
null	1	223	1421	344	122.911690	802.000000	857	1415.187866	363.399078	1401	344	1429	388	11.396008	24.954842	45.354160	1422	344	1411	388	75.963753	29.589346	1401	351	1428	365	115.684982	869.000000	1416.500000	366.000000	22.677080	1.025076	1.532787	0.667111	0.496421	31.955252	39.124004	1054.004395	0.704572	0.922900	67.000000	0.941204	18.837011	0.811914	0.502534	0.456665	1342	0.597615	112530
null	1	224	1734	344	107.740112	699.000000	746	1741.526855	359.589813	1726	344	1757	377	11.976549	18.109976	35.114101	1734	344	1746	377	109.983109	29.987953	1727	366	1752	347	101.891823	755.000000	1741.905273	359.807190	17.673706	1.022269	1.170940	0.756715	0.721812	29.832775	34.294743	827.024292	0.849595	0.925828	56.000000	0.945719	16.606483	0.923651	0.682150	0.661323	1053	0.663818	113233
null	1	225	599	348	200.166519	1824.000000	1911	592.436401	380.212982	570	348	612	421	16.067406	40.931530	73.979729	601	348	589	421	80.665001	41.268063	570	374	611	379	182.568909	2084.000000	595.000000	384.500000	36.989864	1.040122	1.792663	0.572073	0.424336	48.191170	63.714981	2397.820557	0.651411	0.875240	260.000000	0.912085	21.966358	0.785533	0.434373	0.392543	3053	0.597445	272707
null	1	226	1390	349	186.468033	1503.500000	1588	1379.343872	373.312958	1341	349	1407	389	13.691345	40.713436	68.505478	1399	351	1342	389	33.690067	41.047813	1369	362	1407	386	175.926208	1658.000000	1373.828247	375.167816	34.895527	1.036740	1.668919	0.543381	0.407909	43.752892	59.354618	2208.539551	0.638677	0.906815	154.500000	0.943466	23.126257	0.817439	0.399715	0.336286	2812	0.534673	186375
null	1	227	1043	350	113.012192	636.500000	688	1028.454956	367.985474	1009	350	1043	381	10.029212	23.130838	40.459858	1043	350	1017	381	50.013115	31.858738	1009	365	1038	380	106.953773	701.500000	1029.222534	364.847961	20.255358	1.022594	1.269977	0.626264	0.495062	28.467823	35.972897	1012.378235	0.703607	0.907341	65.000000	0.946391	20.065601	0.841438	0.495761	0.433586	1289	0.493794	102007
null	1	228	1626	350	150.367538	1271.000000	1336	1637.786621	376.235016	1617	350	1655	403	12.373388	28.761129	56.302753	1626	350	1645	403	109.722275	33.888218	1617	370	1653	370	141.081726	1365.000000	1635.500000	376.500000	28.151377	1.031645	1.661426	0.706394	0.510501	40.227943	47.863472	1498.539673	0.714493	0.931136	94.000000	0.938246	17.789454	0.797611	0.439530	0.430212	1908	0.666143	191710
null	1	229	1045	351	114.183769	626.500000	679	1052.469849	368.756989	1040	351	1067	389	6.904670	20.548515	39.560081	1045	351	1056	389	106.144341	33.164745	1040	381	1067	355	107.701340	739.000000	1053.107788	369.245087	19.965488	1.022648	1.192835	0.603840	0.509703	28.243311	36.345821	1030.442383	0.713935	0.847767	112.500000	0.943228	20.810745	0.866591	0.349073	0.336018	1312	0.477515	84672
null	1	230	1431	351	121.254837	802.000000	857	1441.074707	370.851807	1424	351	1458	387	12.090846	22.261929	41.677334	1431	351	1452	387	120.256439	35.774841	1424	381	1452	358	113.657104	887.000000	1441.173462	369.190491	20.842094	1.024329	1.164990	0.685466	0.587875	31.955252	38.596611	1171.028687	0.766730	0.904171	85.000000	0.937341	18.332586	0.868054	0.580212	0.543118	1491	0.537894	135341
null	1	231	956	353	110.669044	737.500000	787	963.358337	371.594666	950	353	978	389	12.364968	19.997660	36.878178	956	353	964	389	102.528809	30.587194	950	379	978	364	103.884499	781.000000	962.331238	370.518738	18.627703	1.022292	1.205674	0.756693	0.690452	30.643337	35.227051	885.929138	0.830934	0.944302	43.500000	0.938695	16.606966	0.896667	0.670585	0.618321	1128	0.653812	120836
null	1	232	1851	354	113.012192	736.500000	788	1855.809692	371.892120	1840	354	1871	388	10.227099	21.881247	41.048752	1864	354	1841	388	55.922806	28.137276	1851	354	1864	385	107.237785	773.500000	1852.500000	371.000000	20.524376	1.022616	1.458874	0.724656	0.556523	30.622557	35.972897	907.134888	0.746005	0.952165	37.000000	0.948905	17.341148	0.831568	0.498290	0.467391	1155	0.637662	84851
null	1	233	2075	354	339.320862	2574.500000	2723	2076.615479	396.925446	2047	354	2113	427	14.189354	44.865158	81.320351	2104	427	2047	369	134.501785	78.332169	2095	356	2052	424	236.002213	3875.000000	2079.597656	393.973114	41.064045	1.048501	1.038148	0.280984	0.495684	57.253429	108.009178	5002.986328	0.704048	0.664387	1300.500000	0.695513	44.722717	0.923777	0.348974	0.316267	6370	0.404160	478229
null	1	234	2163	354	388.190918	3600.000000	3769	2141.760986	386.918823	2088	354	2182	419	22.996517	57.332348	99.478638	2174	417	2088	367	149.826477	75.051285	2168	354	2115	410	266.643951	4807.500000	2133.518799	387.667725	49.991127	1.055547	1.325475	0.300208	0.463183	67.702751	123.565002	5863.782715	0.680576	0.748830	1207.500000	0.686889	41.858940	0.853202	0.462341	0.401109	7466	0.482186	662386
null	1	235	614	359	254.651794	2090.000000	2203	625.346802	396.533813	600	359	652	445	12.203612	48.603668	87.298340	614	359	629	445	99.893921	58.615089	600	418	652	375	216.584854	2731.500000	621.500000	402.000000	43.649170	1.048281	1.489349	0.405007	0.349176	51.585567	81.058189	4018.882324	0.590911	0.765147	641.500000	0.850514	31.027531	0.789718	0.279584	0.251084	5117	0.408442	304940
null	1	236	1068	359	213.296463	1883.500000	1981	1077.566406	397.231201	1058	359	1103	434	15.613426	39.928150	75.239616	1068	359	1062	434	85.426079	44.776943	1058	389	1103	388	193.580643	2320.000000	1067.500000	396.700012	37.703316	1.041878	1.680321	0.520245	0.423626	48.970875	67.894371	2646.006348	0.650866	0.811853	436.500000	0.907566	24.154701	0.818965	0.415032	0.391038	3369	0.559068	239484
null	1	237	996	360	117.254837	908.000000	961	996.279907	376.846008	979	360	1015	392	14.555541	20.737774	41.109608	1011	391	980	364	138.945190	32.182255	1007	365	989	392	113.370705	947.000000	996.142883	376.761902	20.578096	1.023620	1.277400	0.829916	0.684084	34.001492	37.323372	1039.081787	0.827094	0.958817	39.000000	0.966874	15.141736	0.877824	0.708133	0.701885	1323	0.686319	190723
null	1	238	848	362	154.752304	1430.500000	1495	868.737122	380.193970	842	362	895	405	17.195990	28.614525	53.600372	895	378	842	370	171.416382	43.413876	877	362	871	405	147.285416	1498.000000	867.898315	378.055695	27.122248	1.033289	1.234637	0.750626	0.633961	42.677502	49.259190	1827.621582	0.796216	0.954940	67.500000	0.951749	16.741194	0.874666	0.641637	0.600953	2327	0.614740	283545
null	1	239	1676	363	106.769554	657.000000	706	1669.864014	380.590637	1656	363	1684	396	10.401253	20.728222	40.804413	1680	363	1656	396	53.972626	27.202942	1657	376	1679	392	101.413498	695.000000	1668.000000	379.500000	20.402206	1.021252	1.500000	0.724236	0.502413	28.922628	33.985806	871.791931	0.708811	0.945324	38.000000	0.949835	17.351198	0.791113	0.509810	0.501792	1110	0.591892	104959
null	1	240	948	366	160.024384	1132.000000	1201	936.678589	388.604492	907	366	959	409	13.536146	30.900757	54.120235	959	395	907	380	163.909180	41.869736	949	366	947	409	146.009857	1347.000000	932.961548	387.884613	27.132427	1.032944	1.292586	0.555500	0.492082	37.964550	50.937344	1779.712280	0.701485	0.840386	215.000000	0.912423	22.621735	0.858762	0.500225	0.438052	2266	0.499559	176331
null	1	241	2311	366	108.426407	584.000000	633	2307.804199	378.729858	2291	366	2328	391	8.814974	20.323082	37.854988	2328	381	2291	389	12.200469	24.012688	2311	366	2309	391	100.035851	671.000000	2308.977783	382.584198	19.088188	1.021537	1.576458	0.624241	0.518892	27.268515	34.513199	713.926941	0.720341	0.870343	87.000000	0.922615	20.130627	0.841168	0.465723	0.433742	909	0.642464	82305
null	1	242	1725	368	150.953323	1119.500000	1185	1731.708862	390.835449	1711	368	1753	415	10.303517	28.645992	51.739735	1753	410	1714	376	138.918243	35.543282	1743	378	1713	399	138.515747	1326.000000	1734.193848	392.204071	25.891407	1.030908	1.455682	0.617374	0.532459	37.754360	48.049934	1444.347168	0.729698	0.844269	206.500000	0.917607	20.354536	0.852168	0.398283	0.359684	1839	0.608755	161251
null	1	243	2286	368	71.941124	292.000000	324	2283.336426	377.703705	2271	368	2293	389	7.772441	12.880399	23.430750	2289	389	2271	374	140.194427	20.357864	2293	371	2278	385	67.809288	315.000000	2282.773438	378.171875	12.490731	1.015095	1.150943	0.708987	0.677206	19.281752	22.899570	374.634918	0.822925	0.926984	23.000000	0.942566	17.724401	0.921198	0.663439	0.603432	477	0.612159	50792
null	1	244	1921	369	153.923874	1312.500000	1377	1909.559204	395.209137	1886	369	1931	419	13.699991	29.522018	56.850681	1922	369	1886	413	50.710594	33.491241	1898	385	1929	400	144.697830	1401.000000	1904.000000	391.000000	28.425341	1.032994	1.697479	0.696141	0.517057	40.879417	48.995491	1495.398071	0.719067	0.936831	88.500000	0.940061	18.051476	0.810171	0.481964	0.464060	1904	0.689338	194473
null	1	245	711	370	801.009216	6771.000000	7117	691.205139	416.312347	634	370	751	472	0.373693	64.526237	125.003998	751	395	636	444	23.078222	115.092316	654	376	727	470	355.834076	9156.000000	693.500000	419.500000	62.501999	1.077506	1.086119	0.132613	0.551715	92.849907	254.969162	11299.523438	0.742775	0.739515	2385.000000	0.444232	94.759384	0.906095	0.005979	0.005791	14387	0.470633	1184213
null	1	246	1779	370	125.254837	852.000000	909	1791.838257	387.401550	1775	370	1813	404	12.798228	23.579870	41.231056	1813	377	1781	403	39.093861	38.999729	1779	370	1799	404	118.554359	938.000000	1793.491821	385.682312	21.352970	1.024996	1.057214	0.682434	0.638118	32.936302	39.869850	1262.920288	0.798823	0.908316	86.000000	0.946505	18.414053	0.915257	0.620805	0.542761	1608	0.529851	119564
null	1	247	806	371	584.783813	9997.000000	10244	795.291504	450.696320	729	371	865	529	36.772888	99.717064	169.623108	857	529	753	395	127.815735	123.898209	809	372	729	471	455.668243	12214.500000	812.601868	456.100006	85.355721	1.106050	1.369052	0.367357	0.442395	112.820992	186.142471	16505.927734	0.665127	0.818453	2217.500000	0.779208	34.207474	0.855094	0.433583	0.368772	21016	0.475685	1949900
null	1	248	1757	371	143.053818	1083.000000	1146	1763.040161	392.102081	1744	371	1779	418	10.431769	26.574827	48.507732	1757	371	1769	418	104.322723	33.973965	1744	384	1776	372	133.301041	1214.500000	1764.632935	393.802826	24.588097	1.028510	1.427791	0.665027	0.586026	37.133789	45.535446	1294.336182	0.765523	0.891725	131.500000	0.931824	18.896027	0.874727	0.430107	0.392543	1648	0.657160	140817
null	1	249	2181	371	213.539108	1983.000000	2080	2199.156738	403.156738	2174	371	2222	435	13.568667	39.189396	76.006577	2181	371	2222	435	122.644638	59.336967	2174	421	2215	375	195.736877	2380.000000	2201.500000	403.000000	38.003288	1.038989	1.280931	0.546484	0.437049	50.247726	67.971611	3542.145752	0.661097	0.833193	397.000000	0.916632	22.994932	0.819731	0.357039	0.346233	4510	0.439690	310622
null	1	250	1581	372	99.740112	598.000000	641	1584.120117	385.804993	1568	372	1601	400	10.544728	17.550446	34.785053	1601	381	1568	392	18.434948	27.828043	1581	372	1585	400	94.933517	636.000000	1584.500000	386.500000	17.392527	1.021216	1.250000	0.755390	0.629254	27.593428	31.748264	760.265442	0.793255	0.940252	38.000000	0.951809	16.635603	0.868714	0.606279	0.600824	968	0.617769	79643
null	1	251	1615	372	91.840622	485.500000	526	1616.135010	387.382141	1603	372	1631	399	8.561385	18.866470	33.837849	1631	399	1603	380	145.840302	24.026350	1616	372	1613	399	88.545502	518.000000	1617.504395	388.756622	16.942757	1.019179	1.408364	0.723318	0.539876	24.862780	29.233778	638.528687	0.734762	0.937259	32.500000	0.964121	17.373222	0.832940	0.506024	0.453788	813	0.597171	74870
null	1	252	2268	375	228.409164	1409.500000	1510	2282.384766	402.985443	2257	375	2312	424	11.556595	31.570145	57.245087	2311	398	2257	417	19.384516	51.200901	2268	375	2283	424	166.840576	1896.500000	2282.743896	401.220612	30.272726	1.036096	1.118048	0.339506	0.547645	42.363087	72.704895	2302.001953	0.740030	0.743211	487.000000	0.730446	37.013653	0.927713	0.403758	0.366061	2931	0.480894	224838
null	1	253	1229	377	496.901581	6476.000000	6689	1237.351318	428.287048	1186	377	1291	489	23.584272	64.215988	126.621483	1278	478	1186	391	136.600021	77.846191	1284	420	1213	460	334.081818	7784.000000	1232.000000	434.500000	63.310741	1.076847	1.626560	0.329591	0.514283	90.804733	158.168686	7741.669922	0.717135	0.831963	1308.000000	0.672330	38.127113	0.839838	0.372516	0.367265	9857	0.656995	1229197
null	1	254	897	378	118.367531	728.000000	777	907.458191	398.675690	890	378	926	417	9.346665	23.170174	44.777225	897	378	919	417	119.427460	26.933334	890	393	926	402	111.514732	791.500000	908.000000	397.500000	22.388613	1.026055	1.662521	0.652944	0.462303	30.445333	37.677555	947.190186	0.679929	0.919773	63.500000	0.942106	19.245705	0.792730	0.417474	0.403392	1206	0.603648	86068
null	1	255	1460	378	187.539108	1475.000000	1559	1472.290527	403.012817	1454	378	1505	433	9.761225	33.928421	58.668560	1505	394	1454	423	29.623749	56.708397	1460	378	1478	433	168.899994	1866.500000	1476.423584	403.089813	29.987234	1.036833	1.034566	0.527009	0.545621	43.336224	59.695549	2613.019775	0.738662	0.790249	391.500000	0.900612	23.844688	0.916377	0.332758	0.287701	3327	0.443342	247913
null	1	256	1815	378	146.468033	1215.500000	1280	1821.945312	402.429688	1801	378	1839	427	16.060436	25.397776	50.695168	1815	378	1828	427	104.858612	41.463520	1803	415	1839	389	137.302261	1326.000000	1821.500000	402.500000	25.347584	1.030238	1.222645	0.711999	0.602188	39.339836	46.622223	1650.906982	0.776008	0.916667	110.500000	0.937421	17.649433	0.862107	0.633608	0.632356	2102	0.578259	137244
null	1	257	1544	379	127.296463	988.500000	1043	1546.970337	394.763184	1524	379	1566	415	14.542477	23.458935	42.755116	1566	383	1524	391	10.784298	35.925526	1544	379	1547	415	121.526085	1027.500000	1546.049072	392.794800	22.225552	1.027058	1.190104	0.766574	0.688511	35.476715	40.519722	1206.371582	0.829765	0.962044	39.000000	0.954670	16.392908	0.904756	0.680268	0.619912	1536	0.643555	144913
null	1	258	1686	379	89.355339	493.500000	534	1696.241577	389.404480	1681	379	1711	401	9.206590	16.088154	31.320919	1711	383	1681	392	16.699244	24.424570	1686	379	1701	400	85.647514	521.500000	1696.000000	387.500000	15.660460	1.018132	1.282353	0.776705	0.640513	25.066786	28.442688	600.829590	0.800321	0.946309	28.000000	0.958505	16.179081	0.870423	0.587888	0.572259	765	0.645098	86991
null	1	259	2221	379	247.237595	1759.500000	1869	2236.959961	414.831451	2216	379	2257	454	6.042480	41.956882	81.154175	2221	379	2252	454	112.456940	46.541042	2224	435	2257	393	193.405182	2251.000000	2236.500000	416.500000	40.577087	1.040491	1.743712	0.361718	0.340156	47.331436	78.698166	2966.448975	0.583229	0.781653	491.500000	0.782264	34.740791	0.758590	0.148914	0.144016	3777	0.465846	335840
null	1	260	2330	381	117.882248	852.000000	902	2328.821533	398.555420	2310	381	2349	415	13.845962	20.238352	39.458839	2349	399	2310	393	171.253845	34.212868	2330	381	2326	415	111.319946	913.500000	2329.399902	396.649994	19.740377	1.025337	1.153333	0.770464	0.696725	32.936302	37.523087	1060.287476	0.834700	0.932676	61.500000	0.944332	16.310123	0.898005	0.701793	0.684145	1350	0.631111	127378
null	1	261	1035	382	172.710678	1507.000000	1584	1039.910400	404.843445	1013	382	1060	436	12.100264	35.407616	66.708321	1060	434	1017	383	130.135483	37.146790	1056	391	1015	400	162.781479	1628.500000	1038.500000	408.500000	33.354160	1.035096	1.795803	0.634870	0.431185	43.803791	54.975517	1946.216675	0.656647	0.925391	121.500000	0.942510	19.793615	0.776739	0.362781	0.341742	2478	0.608152	291861
null	1	262	1422	382	149.053818	1265.000000	1331	1435.736328	403.468079	1413	382	1454	428	15.153638	27.499090	52.402290	1452	423	1413	388	138.094055	39.463924	1452	389	1423	416	140.264221	1355.000000	1432.500000	405.500000	26.201145	1.030213	1.327853	0.715507	0.586543	40.132881	47.445305	1624.203369	0.765861	0.933579	90.000000	0.941031	17.562880	0.852014	0.578358	0.551060	2068	0.611702	209520
null	1	263	1160	383	164.752304	1324.500000	1394	1152.883057	408.946930	1132	383	1176	441	12.521401	35.339863	66.241982	1170	383	1138	441	61.113419	28.229832	1149	388	1168	412	155.804764	1400.000000	1154.000000	412.000000	33.120991	1.035475	2.346524	0.613195	0.384322	41.065872	52.442287	1468.694580	0.619937	0.946071	75.500000	0.945691	20.493259	0.748682	0.378050	0.354314	1870	0.708289	218217
null	1	264	977	384	117.539101	768.000000	817	969.659729	402.542236	950	384	987	421	10.288721	21.401844	41.146080	977	384	959	421	64.057701	27.584644	950	411	987	398	110.465218	837.000000	968.973694	402.973694	20.601515	1.025699	1.491630	0.698564	0.577583	31.270561	37.413860	891.426941	0.759989	0.917563	69.000000	0.939817	17.988855	0.854569	0.500107	0.480740	1135	0.676652	127589
null	1	265	1110	384	145.254837	1145.000000	1212	1121.972778	399.841583	1101	384	1147	419	13.841611	28.129494	53.338543	1147	387	1101	414	30.411081	41.977150	1105	385	1130	419	137.858795	1244.000000	1124.000000	400.500000	26.669271	1.028079	1.270657	0.681953	0.512429	38.181923	46.236050	1758.506470	0.715841	0.920418	99.000000	0.949082	18.427046	0.822704	0.519010	0.492068	2239	0.511389	154627
null	1	266	1404	388	206.166519	1995.000000	2085	1387.327148	405.485382	1344	388	1421	433	15.488826	45.684391	80.956779	1421	416	1344	391	162.012665	46.815105	1407	388	1394	433	193.976730	2187.500000	1382.500000	403.500000	40.478390	1.042354	1.729288	0.589816	0.387567	50.399532	65.624840	2976.658936	0.622549	0.912000	192.500000	0.940874	21.305580	0.762687	0.382644	0.339040	3790	0.526385	292314
null	1	267	1178	389	195.137085	1389.000000	1471	1167.021729	429.713135	1140	389	1187	463	9.018176	42.167286	78.771820	1178	389	1151	463	69.954750	40.382462	1140	442	1187	431	183.285614	1758.000000	1164.500000	426.000000	39.385910	1.042215	1.950644	0.458387	0.285017	42.053890	62.114063	2498.351562	0.533870	0.790102	369.000000	0.939266	27.414312	0.740641	0.228970	0.213867	3181	0.436655	236512
null	1	268	1858	389	137.639603	1162.500000	1223	1858.919922	408.007355	1840	389	1884	427	15.618299	25.572239	48.764740	1884	413	1841	390	151.858398	35.004799	1861	389	1841	418	132.658829	1207.000000	1861.023682	404.260132	24.582472	1.028441	1.393087	0.771109	0.622431	38.472599	43.812050	1340.674683	0.788943	0.963132	44.500000	0.963813	16.296484	0.865925	0.640557	0.610752	1707	0.681019	162699
null	1	269	1516	391	170.225403	1410.000000	1487	1500.451294	419.052460	1480	391	1523	446	12.109895	35.373566	62.681736	1522	391	1487	443	56.056412	40.841244	1482	410	1507	446	159.201187	1598.500000	1504.500000	417.000000	31.340868	1.034070	1.534766	0.611477	0.456927	42.370602	54.184425	2010.619263	0.675964	0.882077	188.500000	0.935238	20.550840	0.808454	0.386393	0.342343	2560	0.550781	246345
null	1	270	1600	392	81.497475	398.500000	433	1598.270264	404.498840	1586	392	1611	418	8.485740	13.891560	27.202942	1603	392	1595	418	72.897270	23.306303	1586	402	1611	400	77.225937	431.500000	1599.000000	405.000000	13.601471	1.017822	1.167192	0.753963	0.685657	22.525229	25.941452	497.942444	0.828044	0.923523	33.000000	0.947587	16.667097	0.903644	0.623884	0.610856	634	0.628549	58651
null	1	271	1002	393	89.840622	450.500000	490	997.500000	403.453064	982	393	1013	416	8.545088	17.239672	34.132095	1011	393	982	411	31.827446	22.588709	989	394	998	415	86.460083	483.000000	996.500000	402.000000	17.066048	1.018814	1.511025	0.701389	0.492356	23.949831	28.597157	605.541992	0.701681	0.932712	32.500000	0.962372	17.916397	0.806311	0.500707	0.495664	771	0.584306	65673
null	1	272	1568	394	111.639610	712.500000	760	1574.786865	412.227631	1558	394	1593	428	10.711032	19.802242	37.735924	1568	394	1588	426	122.005386	27.559944	1564	422	1584	402	104.206528	778.500000	1576.909058	410.681824	18.911768	1.023975	1.369231	0.718386	0.637067	30.119482	35.535992	816.814087	0.798165	0.915222	66.000000	0.933419	17.492495	0.879002	0.567684	0.540900	1040	0.685096	107036
null	1	273	1678	394	111.296463	636.500000	683	1673.099609	406.771606	1651	394	1690	425	10.131811	22.840796	39.051247	1690	403	1651	401	177.064331	31.112963	1681	394	1678	425	106.102615	690.000000	1670.268677	406.510193	20.041094	1.024295	1.255144	0.645722	0.531421	28.467823	35.426765	954.258789	0.728986	0.922464	53.500000	0.953333	19.460962	0.864851	0.518898	0.443584	1215	0.523868	85970
null	1	274	889	395	151.681244	991.000000	1055	892.945007	421.263519	873	395	907	455	9.799528	36.547138	62.641838	889	395	907	455	106.699242	28.926353	873	409	905	415	145.850830	1048.500000	897.393921	425.181824	31.327311	1.032743	2.165563	0.541277	0.321555	35.521549	48.281639	1423.141479	0.567058	0.945160	57.500000	0.961561	23.216145	0.741130	0.312875	0.268134	1812	0.546910	121746
null	1	275	1524	396	180.509674	1815.000000	1893	1530.505005	435.077118	1509	396	1552	462	18.881510	39.614861	67.446274	1524	396	1542	461	105.478638	44.316753	1509	448	1550	430	171.510239	1930.500000	1531.194458	429.000000	33.775139	1.037970	1.521914	0.699980	0.508008	48.072132	57.458012	2347.555176	0.712747	0.940171	115.500000	0.950144	17.952475	0.809435	0.559898	0.476627	2989	0.607226	287997
null	1	276	2351	397	131.781738	813.500000	869	2370.370605	416.970093	2349	397	2394	434	10.094268	27.821251	47.423622	2351	397	2394	417	155.056091	26.948595	2369	434	2377	408	124.814072	895.000000	2370.294189	411.742340	24.281784	1.028434	1.759781	0.588650	0.460552	32.183540	41.947433	1003.738831	0.678639	0.908939	81.500000	0.947127	21.347792	0.837759	0.425706	0.362826	1278	0.636541	137562
null	1	277	1708	398	136.811188	1069.500000	1130	1697.692871	422.783173	1680	398	1713	445	12.633418	27.240711	50.328918	1709	398	1691	445	69.044220	32.605511	1680	426	1713	431	129.288696	1150.500000	1700.000000	421.500000	25.164459	1.027827	1.543571	0.718038	0.537596	36.901623	43.548351	1288.838379	0.733209	0.929596	81.000000	0.945016	17.500982	0.817698	0.502034	0.463770	1641	0.651737	149002
null	1	278	546	400	471.203094	3897.500000	4102	508.109467	457.095062	464	400	558	505	7.905682	70.613426	135.591293	551	401	464	505	50.086224	65.269676	481	441	541	471	311.714935	5713.000000	507.500000	453.000000	67.795647	1.070222	2.077401	0.220587	0.269918	70.444664	149.988602	6950.773926	0.519537	0.682216	1815.500000	0.661530	56.967892	0.731772	0.116610	0.111957	8850	0.440395	753811
null	1	279	1613	401	115.740112	787.000000	838	1624.054932	413.769684	1606	401	1644	432	12.706855	21.787951	39.293766	1644	405	1606	415	14.743563	30.997284	1613	401	1617	432	109.290611	827.000000	1626.016113	414.016144	20.117411	1.023954	1.267652	0.738273	0.648989	31.655008	36.841221	956.614990	0.805599	0.951632	40.000000	0.944276	17.021315	0.885338	0.646762	0.583206	1218	0.646141	119512
null	1	280	1713	401	90.526909	479.500000	521	1722.619995	414.345490	1713	401	1736	429	8.626883	17.001719	30.016663	1729	403	1714	429	60.018360	27.418106	1713	401	1736	416	86.779907	507.000000	1720.455688	414.751587	15.642679	1.017837	1.094775	0.735264	0.677601	24.708670	28.815611	646.382690	0.823165	0.945759	27.500000	0.958609	17.090973	0.920252	0.574806	0.507412	823	0.582625	67220
null	1	281	1014	402	149.195953	847.000000	911	1015.216248	421.125122	993	402	1044	436	4.879657	30.769581	51.971146	1044	432	993	422	168.906281	37.212955	1014	402	994	436	137.022324	1068.500000	1018.166687	427.833344	26.167198	1.029447	1.396587	0.478167	0.399272	32.839516	47.490547	1518.960083	0.631880	0.792700	221.500000	0.918405	26.280323	0.839226	0.187783	0.158587	1934	0.437952	128253
null	1	282	1328	402	411.060974	5588.500000	5765	1325.395142	458.538239	1279	402	1371	499	19.708853	56.598221	105.190300	1328	402	1285	498	65.871597	88.696388	1293	429	1366	483	305.332947	6489.500000	1322.068848	456.973541	55.292583	1.066532	1.185959	0.415616	0.643064	84.353416	130.844772	7327.764648	0.801912	0.861160	901.000000	0.742792	30.235504	0.923949	0.374728	0.348224	9330	0.598982	977827
null	1	283	1930	402	151.740112	1260.000000	1329	1919.672729	430.598938	1902	402	1937	454	15.677816	30.406466	59.059292	1930	402	1902	454	61.699245	39.959843	1904	421	1937	444	145.472183	1343.500000	1916.000000	428.000000	29.529646	1.030265	1.477966	0.687669	0.459943	40.053486	48.300377	1853.539673	0.678191	0.937849	83.500000	0.958693	18.273859	0.784047	0.530918	0.515608	2360	0.533898	182762
null	1	284	1648	403	132.610168	990.500000	1046	1656.704590	426.412048	1639	403	1678	447	13.228427	24.977865	44.553337	1648	403	1655	447	99.039482	37.730057	1639	422	1678	427	125.426971	1054.000000	1656.934814	424.369568	23.162226	1.028827	1.180845	0.707800	0.635337	35.512585	42.211128	1320.254272	0.797080	0.939753	63.500000	0.945832	17.754122	0.896109	0.593824	0.529606	1681	0.589233	155139
null	1	285	928	404	114.225395	790.000000	839	939.206177	421.065552	921	404	958	437	12.059313	21.257944	40.459858	958	431	927	405	140.013107	27.904202	948	411	932	434	108.403625	834.000000	941.057373	419.658478	20.388300	1.024308	1.449956	0.760872	0.614453	31.715284	36.359074	886.714539	0.783870	0.947242	44.000000	0.949033	16.515749	0.852844	0.596112	0.567285	1129	0.699734	91660
null	1	286	1780	405	123.154327	770.500000	825	1786.292114	422.220612	1770	405	1801	447	10.451246	24.926912	42.953465	1780	405	1789	447	102.094757	32.407166	1770	420	1801	410	115.302200	844.500000	1788.464600	425.172577	21.876514	1.025398	1.325431	0.638386	0.531724	31.321415	39.201241	1093.274292	0.729194	0.912374	74.000000	0.936242	19.684605	0.854456	0.486631	0.419276	1392	0.553520	98197
null	1	287	2347	406	152.367538	1316.000000	1382	2345.877686	436.267731	2329	406	2367	460	13.880296	30.342041	56.044624	2348	406	2333	460	74.475891	36.453094	2335	416	2367	437	145.507065	1405.000000	2341.114258	433.170624	28.029564	1.031998	1.537445	0.712329	0.533455	40.933887	48.500092	1604.568481	0.730380	0.936655	89.000000	0.954974	17.641235	0.826419	0.495330	0.457461	2043	0.644151	205532
null	1	288	2312	411	223.923874	1865.500000	1965	2302.908936	434.397461	2265	411	2333	456	14.524065	39.106190	73.164200	2333	417	2265	444	21.655989	47.618919	2271	425	2327	454	187.446899	2271.500000	2299.000000	430.500000	36.582100	1.039203	1.536452	0.467524	0.443719	48.736313	71.277184	2736.327148	0.666122	0.821263	406.000000	0.837101	26.878534	0.815511	0.397027	0.371401	3484	0.535448	253347
null	1	289	1752	412	101.497475	547.500000	592	1756.719604	429.141907	1746	412	1770	449	8.720749	20.665386	37.054016	1753	412	1751	449	86.905945	24.558743	1746	417	1770	428	96.164734	589.000000	1752.733276	430.533325	18.547836	1.021285	1.508791	0.667857	0.507719	26.402626	32.307648	714.712341	0.712544	0.929542	41.500000	0.947459	18.815958	0.826096	0.470705	0.421998	910	0.601648	81134
null	1	290	2114	412	230.267029	1709.500000	1813	2139.109863	432.036407	2110	412	2172	457	14.444680	34.692505	63.639610	2114	412	2159	457	135.000000	55.861435	2112	440	2172	421	177.222870	2002.500000	2140.792236	430.077759	32.501244	1.037113	1.139241	0.405150	0.537433	46.654079	73.296272	2792.090576	0.733098	0.853683	293.000000	0.769641	31.016615	0.886426	0.453952	0.416363	3555	0.480872	297313
null	1	291	980	413	101.012192	636.500000	682	976.762451	427.158356	960	413	992	440	10.820420	17.778021	34.539833	992	418	960	431	22.109447	24.696125	980	413	989	436	96.389481	669.500000	976.452942	425.614868	17.311790	1.020532	1.398593	0.783900	0.679310	28.467823	32.153179	669.944641	0.824203	0.950709	33.000000	0.954236	16.030579	0.888300	0.626547	0.608640	853	0.746190	80052
null	1	292	1556	413	113.840622	609.500000	661	1560.698975	432.835114	1547	413	1575	450	8.649843	20.938274	37.483330	1573	444	1547	417	133.919083	30.413521	1575	429	1553	450	105.242912	735.000000	1558.445923	431.819946	18.978228	1.022639	1.232456	0.591002	0.552341	27.857485	36.236595	895.353882	0.743197	0.829252	125.500000	0.924476	21.262817	0.893727	0.461530	0.413112	1140	0.534649	95514
null	1	293	1106	415	315.664001	4716.500000	4854	1109.955688	458.779358	1068	415	1151	512	23.112566	53.552845	97.416634	1113	415	1104	512	84.699074	86.432877	1068	430	1151	471	282.031769	5633.000000	1103.875000	462.750000	49.250160	1.063291	1.127078	0.594812	0.632796	77.493446	100.478973	6613.052734	0.795485	0.837298	916.500000	0.893456	21.126631	0.921542	0.474510	0.431584	8420	0.560154	574548
null	1	294	1885	415	144.911682	1283.000000	1349	1884.627930	439.810242	1865	415	1902	461	15.234767	26.934969	52.497620	1902	421	1868	461	49.635464	39.582748	1871	428	1900	455	139.349213	1340.500000	1885.000000	441.000000	26.248810	1.028843	1.326275	0.767767	0.592731	40.417400	46.126823	1632.057373	0.769890	0.957106	57.500000	0.961615	16.367418	0.844919	0.580398	0.565613	2078	0.617421	206632
null	1	295	1738	416	132.568542	930.000000	989	1731.442871	437.913055	1709	416	1749	454	9.958988	24.393377	43.139309	1744	417	1714	448	45.939190	36.950058	1715	431	1749	449	124.167046	1044.500000	1730.912964	435.435486	22.608387	1.027072	1.167503	0.664985	0.636278	34.410938	42.197876	1251.924683	0.797670	0.890378	114.500000	0.936625	18.897224	0.916185	0.461713	0.408266	1594	0.583438	133123
null	1	296	907	417	111.012192	598.500000	649	916.761169	436.622498	907	417	930	458	7.770347	22.421221	41.436699	907	417	913	458	98.325653	24.253862	909	457	930	433	106.073540	654.500000	910.000000	437.500000	20.718349	1.022336	1.708458	0.610285	0.443817	27.604961	35.336277	789.325134	0.666196	0.914438	56.000000	0.955513	20.590988	0.814839	0.375047	0.346562	1005	0.595522	56736
null	1	297	1603	417	138.124893	1070.500000	1130	1594.701782	438.606201	1575	417	1615	461	12.041658	23.934937	46.486557	1605	417	1590	461	71.175293	37.279594	1577	430	1614	437	127.391975	1175.500000	1597.451172	438.983337	23.243336	1.029169	1.246971	0.705103	0.630728	36.918869	43.966518	1361.094971	0.794184	0.910676	105.000000	0.922296	17.822033	0.872298	0.518071	0.503100	1733	0.617715	132988
null	1	298	1802	417	129.296463	924.500000	980	1807.046997	437.477539	1790	417	1826	460	11.693782	25.085764	44.944408	1812	418	1796	460	69.145538	28.835621	1791	444	1823	441	121.465012	987.000000	1805.907104	439.463776	22.801014	1.027452	1.558642	0.694934	0.582728	34.309036	41.156342	1017.876038	0.763366	0.936677	62.500000	0.939430	18.082829	0.860252	0.520366	0.466152	1296	0.713349	129728
null	1	299	2396	417	158.225403	1134.000000	1205	2399.158447	443.809967	2382	417	2414	476	10.696329	32.909039	59.841457	2396	417	2406	476	99.619728	34.056656	2382	435	2414	420	148.979446	1259.500000	2401.000000	446.500000	29.920729	1.031704	1.757115	0.569207	0.403198	37.998074	50.364708	1600.641479	0.634979	0.900357	125.500000	0.941565	22.076963	0.792454	0.357489	0.325027	2038	0.556428	192259
null	1	300	2418	417	200.024384	1313.000000	1402	2429.639160	444.624817	2409	417	2459	475	7.724019	36.723606	61.846584	2457	436	2409	475	39.093861	48.652645	2418	417	2457	448	171.274414	1707.000000	2427.295654	448.140717	32.498516	1.037550	1.271186	0.412391	0.437062	40.887203	63.669739	2363.263184	0.661107	0.769186	394.000000	0.856268	30.472013	0.881509	0.249780	0.210328	3009	0.436358	210343
null	1	301	1422	418	168.752304	1345.500000	1417	1422.699341	441.443176	1394	418	1443	473	15.030724	31.998890	55.326305	1422	418	1428	473	96.225830	49.687035	1394	439	1443	430	156.690308	1601.500000	1420.013428	445.935394	28.218418	1.036140	1.113496	0.593737	0.559668	41.390141	53.715527	2159.059570	0.748110	0.840150	256.000000	0.928522	21.164877	0.901489	0.543348	0.469726	2749	0.489451	207711
null	1	302	1838	419	141.154327	1179.500000	1243	1847.053955	439.652466	1825	419	1869	457	15.174521	24.394794	45.607018	1869	429	1825	441	15.255118	43.238960	1838	419	1863	457	133.958710	1264.500000	1848.137939	439.172424	23.209995	1.028441	1.054767	0.743908	0.722013	38.752884	44.930817	1548.805176	0.849713	0.932780	85.000000	0.949023	16.892365	0.934952	0.665447	0.622039	1972	0.598124	175805
null	1	303	2174	423	225.480225	2545.000000	2643	2189.441162	452.342804	2161	423	2233	486	18.727419	43.885277	76.661591	2233	447	2167	486	30.579227	54.512302	2174	423	2183	481	209.770447	2752.500000	2194.483887	457.164856	39.834953	1.047018	1.406317	0.629044	0.551369	56.924465	71.772583	3282.178955	0.742542	0.924614	207.500000	0.930327	19.976948	0.870997	0.488574	0.426736	4179	0.608997	413816
null	1	304	1637	424	125.781746	856.500000	909	1626.227783	444.328918	1606	424	1645	464	11.002324	23.491531	44.283180	1638	424	1619	464	64.592285	32.653481	1606	450	1645	444	118.310501	933.500000	1625.232422	442.447876	22.435158	1.027428	1.356155	0.680302	0.556109	33.023170	40.037571	1135.685791	0.745727	0.917515	77.000000	0.940602	18.471743	0.850422	0.496908	0.468353	1446	0.592324	124097
null	1	305	1451	425	127.396965	958.000000	1014	1462.552246	443.118347	1444	425	1485	460	11.384592	22.448044	43.278172	1476	460	1448	427	130.314102	35.791718	1485	443	1444	450	121.128471	1021.500000	1463.116089	442.296753	21.895237	1.026368	1.209167	0.741749	0.651235	34.925114	40.551716	1216.581787	0.806991	0.937837	63.500000	0.950796	16.941532	0.890897	0.526112	0.507153	1549	0.618464	133668
null	1	306	2052	426	382.007141	5181.500000	5353	2071.412842	470.595917	2031	426	2110	518	23.651600	61.648350	116.387283	2107	429	2032	518	49.879272	79.476036	2052	426	2102	490	292.893646	5600.000000	2069.500000	473.500000	58.193642	1.060020	1.464432	0.446193	0.487029	81.223709	121.596649	7264.933105	0.697874	0.925268	418.500000	0.766723	28.163553	0.801041	0.406429	0.383653	9250	0.560162	1002839
null	1	307	560	428	452.132019	3789.000000	3985	559.304138	477.300140	515	428	598	522	4.024909	58.173340	105.759163	596	447	515	515	40.013668	74.319801	560	428	566	520	276.011627	4988.500000	554.095825	479.327393	52.924656	1.062187	1.423028	0.232918	0.431319	69.457214	143.918091	6173.229492	0.656749	0.759547	1199.500000	0.610467	53.951801	0.830729	0.076115	0.069188	7860	0.482061	684145
null	1	308	1011	428	212.509674	2290.000000	2384	1022.952209	457.817535	994	428	1051	490	19.084486	35.386784	67.119293	1044	486	1007	430	123.453308	64.914268	1050	435	994	468	195.850281	2708.000000	1025.236938	457.939636	33.755562	1.041405	1.033968	0.637218	0.647218	53.997395	67.643929	3421.979736	0.804499	0.845643	418.000000	0.921606	19.720680	0.928810	0.568674	0.539311	4357	0.525591	340324
null	1	309	1771	430	156.166519	1289.000000	1354	1775.803589	459.296173	1754	430	1796	486	14.212229	29.687355	57.070133	1771	430	1782	486	101.113037	39.284996	1754	452	1796	462	146.039597	1426.500000	1776.500000	458.000000	28.535067	1.034078	1.452721	0.664182	0.503901	40.511799	49.709347	1760.862671	0.709860	0.903610	137.500000	0.935153	18.920080	0.814539	0.498062	0.478730	2242	0.574933	188331
null	1	310	958	433	250.835571	3319.500000	3425	950.907715	471.595917	912	433	984	513	20.654554	41.716061	81.123360	973	506	932	436	120.358116	57.566647	968	442	913	462	230.327316	3677.500000	950.082581	472.604126	40.826977	1.053151	1.409208	0.662986	0.642230	65.011681	79.843437	3667.809326	0.801393	0.902651	358.000000	0.918240	18.954205	0.903753	0.509213	0.495122	4670	0.710814	381232
null	1	311	1187	433	240.693436	2511.500000	2614	1192.175537	467.646149	1152	433	1237	490	18.010836	46.771286	86.492775	1237	481	1152	465	169.339645	54.108566	1188	433	1193	489	216.566849	2874.000000	1194.500000	473.000000	43.246387	1.049459	1.598504	0.544772	0.427448	56.548573	76.615097	3675.663330	0.653795	0.873869	362.500000	0.899762	23.067223	0.797007	0.416470	0.385083	4680	0.536645	462140
null	1	312	1059	436	189.539108	2074.000000	2159	1065.008301	470.185272	1044	436	1086	503	19.686806	34.709263	69.123077	1059	436	1076	503	104.237282	45.165813	1044	479	1084	453	176.335464	2185.500000	1066.885376	469.655975	34.567356	1.037981	1.530429	0.725473	0.552679	51.387730	60.332172	2452.013184	0.743424	0.948982	111.500000	0.930338	17.321636	0.812020	0.569616	0.567192	3122	0.664318	392586
null	1	313	1678	436	142.468033	1035.500000	1098	1675.978149	458.768677	1654	436	1693	479	11.528190	26.439560	49.203659	1693	479	1654	449	142.431412	38.350807	1678	436	1671	479	133.193558	1177.000000	1675.932739	460.837402	24.923288	1.028477	1.282989	0.641099	0.544585	36.310322	45.348984	1482.046387	0.737960	0.879779	141.500000	0.934901	19.601295	0.861660	0.468591	0.436020	1887	0.548755	140654
null	1	314	2369	436	105.597977	595.000000	643	2372.233398	450.695190	2354	436	2387	462	9.307745	20.470278	35.608986	2382	438	2354	460	38.157227	30.778746	2369	436	2387	461	100.005928	644.000000	2370.755615	452.068451	18.537966	1.020525	1.156934	0.670526	0.597459	27.524126	33.612881	860.796387	0.772954	0.923913	49.000000	0.947044	18.741064	0.893956	0.522775	0.454696	1096	0.542883	95317
null	1	315	991	437	108.426407	751.000000	800	985.159973	453.010010	970	437	1000	470	12.159182	18.736214	34.132095	996	438	978	467	58.172554	33.809818	970	442	998	461	103.455109	789.000000	984.858582	452.080811	17.955507	1.021930	1.009532	0.802749	0.820775	30.922531	34.513199	906.349487	0.905966	0.951838	38.000000	0.954150	15.654175	0.964804	0.712478	0.648967	1154	0.650780	107440
null	1	316	1707	442	116.083260	653.000000	705	1701.465210	462.524811	1690	442	1712	485	6.552005	22.928095	43.185646	1707	442	1703	485	84.685455	23.503180	1690	454	1711	482	108.957130	748.500000	1705.000000	463.500000	21.592823	1.022693	1.837438	0.608953	0.445805	28.834448	36.950451	797.179138	0.667686	0.872411	95.500000	0.938612	20.636023	0.803094	0.303434	0.285763	1015	0.643350	99688
null	1	317	1822	443	133.195953	1023.000000	1079	1817.583862	466.004639	1797	443	1835	488	13.150440	23.882627	45.177429	1824	443	1820	488	84.920395	36.788284	1797	471	1835	459	126.068588	1116.500000	1818.208496	465.213898	22.956444	1.028835	1.228039	0.724608	0.638179	36.090500	42.397591	1305.331787	0.798861	0.916256	93.500000	0.946490	17.342291	0.888251	0.582169	0.550628	1662	0.615523	165354
null	1	318	2461	443	101.154327	361.500000	405	2476.824707	454.753082	2459	443	2496	466	5.715290	21.288445	40.816662	2461	443	2496	464	149.036240	15.606371	2477	463	2484	449	91.822365	433.000000	2478.500000	453.500000	20.408331	1.020846	2.615385	0.443965	0.276276	21.454046	32.198421	500.298645	0.525620	0.834873	71.500000	0.907745	28.304836	0.716079	0.280047	0.268469	637	0.567504	71810
null	1	319	1486	445	169.982758	1792.500000	1870	1497.933716	471.758301	1478	445	1522	497	18.428493	29.298788	56.435802	1486	445	1514	494	119.744881	53.210899	1479	494	1522	462	162.185837	1889.500000	1496.500000	471.500000	28.504385	1.033355	1.060606	0.779577	0.716572	47.773235	54.107193	2358.550781	0.846506	0.948664	97.000000	0.954131	16.119463	0.914762	0.653078	0.628985	3003	0.596903	271274
null	1	320	1647	445	160.066010	1188.500000	1254	1648.692139	471.626007	1623	445	1669	501	11.600274	29.464521	56.142673	1647	445	1651	501	94.085617	44.956890	1623	466	1669	479	147.196457	1404.500000	1649.000000	473.000000	28.071337	1.035458	1.248811	0.582922	0.480090	38.900452	50.950596	1982.344971	0.692886	0.846209	216.000000	0.919598	21.557533	0.834554	0.413243	0.393703	2524	0.470880	151834
null	1	321	1573	446	122.953316	856.500000	908	1566.066040	463.026428	1544	446	1588	479	12.134552	22.158932	44.045429	1588	463	1544	461	177.397430	33.601669	1573	446	1559	479	115.765327	930.500000	1566.000000	462.000000	22.022715	1.026697	1.310811	0.711962	0.562129	33.023170	39.137257	1162.389282	0.749752	0.920473	74.000000	0.941539	17.650343	0.836619	0.551002	0.547614	1480	0.578716	119683
null	1	322	1934	446	197.781738	1452.500000	1541	1926.145996	473.140808	1901	446	1948	513	13.854707	44.530163	72.006943	1946	513	1902	456	127.665619	43.981869	1938	447	1911	484	181.638657	1818.000000	1928.105347	481.299286	36.402672	1.039712	1.637196	0.466610	0.356679	43.004425	62.955883	2487.355957	0.597226	0.798955	365.500000	0.918379	26.931234	0.802942	0.384816	0.311131	3167	0.458636	223104
null	1	323	2264	446	283.823364	2523.000000	2651	2274.697754	483.802704	2251	446	2297	523	13.588085	40.379147	78.644768	2264	446	2280	523	101.738571	51.993286	2251	497	2296	458	206.897461	2930.000000	2272.000000	484.500000	39.322384	1.042943	1.512595	0.393578	0.519383	56.677891	90.343788	3211.493164	0.720682	0.861092	407.000000	0.728966	31.928541	0.837405	0.345556	0.336512	4089	0.617021	468414
null	1	324	2120	447	192.468033	1834.500000	1922	2135.245605	472.839752	2104	447	2166	491	17.162006	35.177261	62.649822	2159	459	2104	489	28.610460	58.020916	2120	447	2166	488	178.755005	2040.500000	2134.809570	476.689331	33.177975	1.036760	1.079780	0.622315	0.595098	48.329681	61.264481	2854.922363	0.771426	0.899044	206.000000	0.928752	20.192938	0.908215	0.547871	0.487872	3635	0.504677	306636
null	1	325	1714	450	149.639603	1130.500000	1197	1731.673340	467.165405	1710	450	1755	486	11.170191	25.971008	49.203659	1752	451	1713	481	37.568592	44.021118	1714	450	1742	484	137.483871	1327.000000	1732.500000	466.000000	24.601830	1.028085	1.117729	0.634435	0.594547	37.939388	47.631767	1701.172363	0.771068	0.851922	196.500000	0.918767	19.807177	0.889415	0.454039	0.430102	2166	0.521930	161222
null	1	326	2234	450	350.735077	2303.000000	2457	2216.607178	482.016266	2168	450	2252	505	10.939219	49.258541	90.620087	2252	456	2168	490	22.036226	48.863338	2225	453	2249	496	225.895798	2987.000000	2210.164307	473.405853	45.312157	1.048388	1.854562	0.235259	0.357071	54.150444	111.642441	3477.743164	0.597555	0.771008	684.000000	0.644064	53.415146	0.793476	0.241430	0.222078	4428	0.520099	390288
null	1	327	2309	450	169.639603	1494.500000	1571	2311.010254	477.924896	2295	450	2331	511	14.295775	36.321739	63.134777	2327	456	2296	511	60.592812	40.864960	2298	457	2328	487	160.406387	1629.500000	2308.249512	481.667908	31.787136	1.033783	1.544961	0.652606	0.477385	43.621742	53.997963	2026.327271	0.690930	0.917153	135.000000	0.945572	19.255669	0.808729	0.452865	0.393587	2580	0.579264	241992
null	1	328	2455	450	107.982758	652.500000	699	2463.443604	467.108734	2449	450	2483	482	9.301249	19.576809	36.715118	2455	450	2473	482	119.357750	31.431192	2452	477	2483	468	103.080391	712.500000	2464.519775	465.371277	18.666222	1.022941	1.168111	0.703204	0.616312	28.823408	34.371979	906.349487	0.785056	0.915789	60.000000	0.954601	17.870153	0.893678	0.506671	0.475116	1154	0.565425	109243
null	1	329	1442	452	166.225403	1580.000000	1655	1454.476685	475.565552	1428	452	1478	498	16.393749	29.105429	54.817879	1442	452	1476	495	128.333344	50.476231	1433	489	1476	462	156.001862	1724.000000	1455.746216	476.128143	27.769156	1.033309	1.086014	0.718575	0.669457	44.852184	52.911186	2173.196777	0.818204	0.916473	144.000000	0.938496	17.487900	0.905853	0.598117	0.563254	2767	0.571016	185405
null	1	330	2435	453	124.568542	759.000000	814	2433.315674	470.694092	2408	453	2450	485	10.078397	26.089275	44.777225	2447	455	2408	477	29.427456	28.965618	2435	453	2439	484	116.863762	862.500000	2429.000000	468.659088	22.595814	1.025666	1.545875	0.614660	0.481989	31.086796	39.651398	1018.661438	0.694255	0.880000	103.500000	0.938148	20.444429	0.830755	0.450157	0.386304	1297	0.585197	121485
null	1	331	1373	454	258.208160	3037.500000	3150	1394.212036	498.650787	1360	454	1429	530	22.945759	49.433239	93.005379	1373	454	1428	529	126.253838	58.437481	1370	519	1419	487	230.235947	3413.000000	1400.500000	491.500000	46.502689	1.050642	1.591536	0.572514	0.447106	62.188946	82.190208	4268.639160	0.668660	0.889979	375.500000	0.891668	21.949448	0.787980	0.493429	0.464177	5435	0.558878	586928
null	1	332	1603	456	116.911690	698.000000	750	1607.053345	475.210663	1595	456	1621	496	7.097363	23.092550	41.231056	1607	456	1597	496	75.963753	26.921453	1595	462	1621	469	109.655853	793.000000	1603.090942	476.272736	20.646173	1.023004	1.531532	0.641726	0.522777	29.811428	37.214146	871.791931	0.723033	0.880202	95.000000	0.937937	19.582153	0.846560	0.344273	0.307344	1110	0.628829	107877
null	1	333	2516	457	199.438599	1961.500000	2050	2525.101074	488.750732	2503	457	2547	521	18.102692	33.029331	64.195015	2516	457	2521	521	94.467155	46.514515	2503	504	2547	470	175.552597	2180.000000	2521.452881	488.814728	32.278614	1.037605	1.380107	0.619698	0.606032	49.974586	63.483276	2345.198975	0.778481	0.899771	218.500000	0.880234	20.278233	0.870475	0.563991	0.548079	2986	0.656899	311306
null	1	334	1898	458	174.852814	1710.000000	1786	1888.229614	485.422180	1866	458	1911	515	17.827349	30.199156	58.249462	1899	458	1887	515	78.111343	47.794430	1867	464	1911	487	161.957626	1847.000000	1887.515625	485.397217	29.706848	1.035466	1.218750	0.702847	0.641686	46.660900	55.657379	2186.548584	0.801053	0.925826	137.000000	0.926251	17.879244	0.885033	0.612103	0.590326	2784	0.614224	243720
null	1	335	1837	459	116.284271	482.000000	537	1847.793335	468.787720	1833	459	1866	480	7.209830	19.430828	35.846897	1866	462	1833	476	22.988716	28.175383	1837	459	1862	479	96.505463	619.500000	1849.500000	469.000000	17.923449	1.018802	1.272277	0.447935	0.477589	24.772999	37.014435	793.252136	0.691078	0.778047	137.500000	0.829910	28.054007	0.856940	0.402257	0.371051	1010	0.477228	73402
null	1	336	2350	461	124.426407	919.000000	976	2346.886230	478.288940	2330	461	2368	494	13.217990	24.144121	44.821869	2368	490	2333	462	141.340195	34.358227	2355	463	2330	487	118.866432	973.000000	2349.930664	476.711670	22.429459	1.024649	1.304545	0.745934	0.582433	34.206829	39.606155	1209.513184	0.763173	0.944502	54.000000	0.955315	16.846497	0.844150	0.589801	0.547462	1540	0.596753	151270
null	1	337	2378	461	120.225395	764.000000	816	2378.305176	475.227936	2358	461	2400	492	12.521373	23.202707	44.271889	2400	478	2358	464	161.565048	30.041637	2387	463	2379	492	112.590874	835.500000	2379.000000	471.000000	22.135944	1.025318	1.473684	0.664218	0.496304	31.189020	38.268932	1044.579590	0.704488	0.914423	71.500000	0.936498	18.919039	0.809516	0.565658	0.539651	1330	0.574436	137071
null	1	338	598	462	181.338089	1179.000000	1257	621.323792	492.648376	598	462	648	519	6.707623	38.513912	73.878281	598	462	645	519	129.507675	26.083445	620	512	620	471	164.512787	1382.000000	621.500000	490.500000	36.939140	1.037195	2.832382	0.450553	0.275037	38.744671	57.721706	1513.462280	0.524439	0.853111	203.000000	0.907216	27.891012	0.708815	0.181586	0.174161	1927	0.611832	232610
null	1	339	1533	463	131.296463	1018.500000	1075	1535.106079	481.236267	1516	463	1557	502	14.620123	22.977242	43.657761	1557	479	1516	494	20.095232	39.809647	1524	464	1536	502	124.366745	1083.000000	1535.243286	483.064850	22.133224	1.027763	1.096663	0.742446	0.680375	36.011032	41.792961	1365.021973	0.824848	0.940443	64.500000	0.947221	16.925636	0.906761	0.669761	0.636287	1738	0.586018	154130
null	1	340	1590	463	90.083260	388.000000	427	1588.852417	479.105377	1576	463	1598	496	8.148223	17.978327	33.376640	1590	463	1595	496	98.615646	21.901546	1576	478	1598	477	84.920876	434.500000	1592.500000	479.500000	16.688320	1.019225	1.523940	0.600832	0.443462	22.226492	28.674393	574.126038	0.665930	0.892980	46.500000	0.942693	20.914932	0.809882	0.488259	0.453225	731	0.530780	49194
null	1	341	2505	464	123.840622	911.500000	968	2492.426758	484.198334	2475	464	2506	504	12.574911	24.335344	42.544094	2506	464	2489	503	66.447739	32.225388	2475	483	2501	504	118.310616	955.500000	2495.964355	483.058044	21.538902	1.024701	1.320204	0.746862	0.641192	34.066959	39.419693	1076.780884	0.800745	0.953951	44.000000	0.955346	16.825562	0.885186	0.591147	0.516734	1371	0.664843	160328
null	1	342	1756	466	112.124893	750.500000	797	1761.657471	486.210785	1744	466	1778	503	11.014985	20.987686	38.948685	1756	466	1775	500	119.197487	28.319313	1744	485	1777	486	106.228439	787.000000	1763.576782	484.074768	19.598576	1.024677	1.375340	0.750165	0.629905	30.912235	35.690460	866.294189	0.793666	0.953621	36.500000	0.947412	16.751488	0.868157	0.565615	0.524831	1103	0.680417	115966
null	1	343	597	468	198.793930	1852.000000	1935	591.956055	509.744690	566	468	618	540	14.245283	42.048321	73.756355	597	468	581	540	77.471191	51.195587	566	511	618	513	183.490906	2103.000000	589.000000	504.000000	36.878178	1.043238	1.440678	0.588904	0.433463	48.559650	63.278076	2965.663574	0.658379	0.880647	251.000000	0.923021	21.338570	0.791891	0.386279	0.338784	3776	0.490466	303434
null	1	344	641	468	230.936066	1361.000000	1458	661.504822	509.138550	634	468	695	537	3.685094	45.965496	77.369247	641	468	676	537	116.896240	41.915882	647	519	694	519	194.561813	2130.000000	662.558838	500.441162	38.951416	1.045307	1.845822	0.320689	0.289489	41.627865	73.509232	2547.046143	0.538041	0.638967	769.000000	0.842492	39.185505	0.800460	0.095260	0.080171	3243	0.419673	235859
null	1	345	1623	468	115.982758	695.500000	746	1630.589844	489.325745	1616	468	1648	506	9.954634	22.636084	42.201897	1623	468	1648	502	126.326828	25.378006	1616	492	1635	475	108.400673	751.000000	1634.570435	485.683472	21.132467	1.024345	1.662932	0.649711	0.497214	29.757992	36.918457	841.161438	0.705134	0.926099	55.500000	0.934628	19.341480	0.817617	0.471762	0.439768	1071	0.649393	103316
null	1	346	989	470	162.610168	1421.500000	1492	997.567688	496.882050	975	470	1020	522	17.210875	29.479961	57.271286	989	470	1013	522	114.775139	47.982162	975	507	1020	490	152.627853	1567.500000	1001.000000	496.000000	28.635643	1.033699	1.193595	0.675556	0.551802	42.543037	51.760426	2158.274170	0.742834	0.906858	146.000000	0.938612	18.601524	0.848295	0.601030	0.583816	2748	0.517285	200617
null	1	347	2549	471	103.941124	443.000000	491	2555.272949	491.311615	2546	471	2570	505	8.278779	21.258196	34.234486	2549	471	2553	505	96.709839	24.653503	2546	505	2570	498	94.934669	521.000000	2554.235840	488.594330	18.356876	1.020246	1.388626	0.515275	0.481267	23.749634	33.085487	662.876038	0.693734	0.850288	78.000000	0.913350	24.387714	0.882696	0.483651	0.389439	844	0.524882	90778
null	1	348	726	472	396.516815	4788.500000	4954	784.718201	520.402100	718	472	841	578	14.404856	81.267914	136.693085	836	543	718	474	149.683212	66.470078	803	501	803	578	336.808899	5819.500000	773.015015	515.771423	69.076042	1.081220	2.056460	0.382724	0.326300	78.082695	126.215218	7136.127930	0.571226	0.822837	1031.000000	0.849419	32.833992	0.784309	0.210762	0.177251	9086	0.527020	786925
null	1	349	1152	473	129.639603	791.500000	848	1157.487061	500.148590	1144	473	1172	523	8.146062	27.697529	51.923019	1152	473	1166	523	105.642250	21.108171	1151	517	1169	503	122.071922	868.000000	1159.000000	498.000000	25.961510	1.027174	2.459854	0.591814	0.373802	31.745378	41.265568	860.796387	0.611393	0.911866	76.500000	0.941625	21.233643	0.748352	0.313775	0.294108	1096	0.722172	108947
null	1	350	1795	476	168.267029	1646.500000	1719	1803.247192	502.181488	1777	476	1829	526	17.346497	31.525650	58.258045	1825	525	1780	488	140.572205	42.174431	1821	490	1785	515	157.995178	1768.500000	1804.831543	503.664398	29.359438	1.035410	1.381359	0.730758	0.617675	45.786339	53.561058	1929.723267	0.785923	0.931015	122.000000	0.938955	17.196350	0.863253	0.595506	0.550234	2457	0.670126	235330
null	1	351	1833	478	146.811188	1141.500000	1207	1844.642944	494.619720	1823	478	1871	514	12.563063	26.718584	49.030602	1871	499	1823	489	168.231705	40.219780	1865	480	1831	514	137.468307	1292.000000	1846.754517	495.178558	24.544844	1.029114	1.219067	0.665530	0.604577	38.123524	46.731449	1548.805176	0.777545	0.883514	150.500000	0.936361	18.881756	0.892453	0.512458	0.470199	1972	0.578854	148471
null	1	352	2402	478	128.468033	983.500000	1039	2401.913330	498.992310	2382	478	2419	519	12.451517	23.907482	43.011627	2402	478	2415	519	107.592422	34.688297	2382	500	2413	483	122.516251	1036.500000	2403.375977	500.063843	22.219328	1.027094	1.239946	0.748849	0.676882	35.386879	40.892647	1171.814087	0.822728	0.948866	53.000000	0.953671	16.780922	0.906688	0.578984	0.520821	1492	0.659182	140685
null	1	353	1571	479	82.669044	383.500000	419	1574.766113	491.431976	1564	479	1589	505	8.179681	14.991176	29.154760	1589	496	1564	481	149.036240	22.294817	1574	479	1574	505	78.029961	413.000000	1575.400024	490.333344	14.733334	1.017822	1.307692	0.705163	0.574456	22.097225	26.314375	510.508820	0.757929	0.928571	29.500000	0.943884	17.820524	0.851926	0.561122	0.545633	650	0.590000	65327
null	1	354	2451	479	142.610168	1039.500000	1100	2462.161865	497.447266	2438	479	2487	518	12.986036	26.323734	51.865211	2487	504	2438	487	160.866364	35.727226	2473	484	2462	518	131.955765	1192.500000	2462.500000	495.500000	25.932606	1.030507	1.451700	0.642293	0.492020	36.380386	45.394226	1455.342773	0.701441	0.871698	153.000000	0.925290	19.564850	0.809846	0.500761	0.493320	1853	0.560982	135497
null	1	355	1162	480	163.740112	1249.000000	1324	1188.575562	501.490936	1162	480	1216	519	11.035704	34.177757	57.314919	1162	480	1204	519	137.121094	46.951126	1174	517	1215	491	154.558289	1441.000000	1186.943848	495.252808	29.237688	1.032230	1.220736	0.585413	0.484102	39.878265	52.120098	2113.506348	0.695775	0.866759	192.000000	0.943924	21.465834	0.858370	0.385090	0.322891	2691	0.464140	194975
null	1	356	1559	481	133.781738	870.500000	927	1556.441162	505.468170	1537	481	1573	528	11.358987	25.091669	47.169907	1559	481	1563	528	94.864517	35.700729	1537	505	1573	507	124.039963	1001.000000	1560.582642	504.535522	23.588673	1.028852	1.321259	0.611202	0.498137	33.291965	42.584053	1322.610474	0.705788	0.869630	130.500000	0.927182	20.560087	0.837041	0.481620	0.452700	1684	0.516924	92878
null	1	357	1671	481	148.752304	1139.500000	1201	1675.526245	498.340546	1652	481	1702	525	12.835047	28.800497	52.810986	1702	487	1652	504	18.778032	41.014194	1671	481	1669	525	141.837036	1230.500000	1678.778198	500.729889	26.977093	1.032606	1.287627	0.647138	0.520207	38.090111	47.349331	1701.172363	0.721254	0.926046	91.000000	0.953511	19.418385	0.854900	0.486075	0.445654	2166	0.526085	172039
null	1	358	1717	481	122.911690	815.000000	870	1721.018433	500.135620	1704	481	1739	518	10.462539	23.329975	44.821869	1739	515	1704	487	141.340195	33.421185	1727	484	1716	518	115.462440	889.000000	1721.500000	501.000000	22.410934	1.025018	1.341122	0.677924	0.516521	32.213200	39.124004	1176.526489	0.718694	0.916760	74.000000	0.939394	18.536543	0.819976	0.466850	0.448459	1498	0.544059	101066
null	1	359	2415	484	113.597977	751.000000	803	2430.392334	499.897888	2415	484	2448	516	11.445465	22.128374	41.400482	2415	484	2448	509	142.853317	30.579353	2421	514	2436	487	107.235954	789.500000	2431.500000	496.500000	20.700241	1.022601	1.353871	0.731322	0.557878	30.922531	36.159359	994.314087	0.746912	0.951235	38.500000	0.943995	17.183090	0.824490	0.552915	0.517230	1266	0.593207	118926
null	1	360	1257	485	346.676178	3604.000000	3751	1246.313843	518.984802	1206	485	1294	555	9.406887	54.320950	92.655273	1294	545	1218	492	145.109299	72.548485	1285	501	1227	549	257.418884	4759.500000	1252.510010	523.504456	46.727661	1.055214	1.277150	0.376831	0.534508	67.740349	110.350456	5279.446289	0.731101	0.757222	1155.500000	0.742534	33.347496	0.884342	0.203051	0.173172	6722	0.536150	673684
null	1	361	1738	486	100.811180	494.500000	537	1745.003784	501.527008	1732	486	1763	518	7.513259	18.763704	35.355339	1763	505	1732	488	151.260208	25.908392	1742	486	1741	515	94.757576	557.500000	1745.611084	499.944458	18.108896	1.021922	1.364629	0.611447	0.503694	25.092169	32.089195	719.424744	0.709714	0.886995	63.000000	0.939951	20.551859	0.853118	0.425014	0.400414	916	0.539847	83598
null	1	362	1141	487	214.894440	2065.500000	2158	1130.198853	521.316040	1106	487	1161	562	19.091396	40.691856	75.802376	1142	487	1131	562	81.656105	56.014076	1106	513	1161	524	194.160614	2508.500000	1136.500000	524.500000	37.901188	1.045363	1.353274	0.562063	0.457688	51.282318	68.403023	3334.800537	0.676527	0.823400	443.000000	0.903516	22.357599	0.815321	0.503715	0.469170	4246	0.486458	239607
null	1	363	1036	488	120.911690	869.000000	923	1032.399780	503.709656	1014	488	1052	519	12.508949	23.163494	44.102154	1052	495	1015	519	32.969402	32.447395	1022	491	1040	518	114.626823	920.000000	1033.303223	506.696716	22.054039	1.023954	1.359189	0.746953	0.568866	33.263271	38.487385	1123.904785	0.754232	0.944565	51.000000	0.948021	16.823517	0.827326	0.567272	0.540029	1431	0.607268	135024
null	1	364	1913	488	212.308655	2163.000000	2254	1915.985352	523.522156	1888	488	1943	561	18.747505	37.530365	73.171036	1919	488	1914	561	86.081749	54.666443	1888	517	1943	514	191.456665	2530.000000	1916.000000	524.465759	36.588947	1.044644	1.338500	0.603019	0.514385	52.478729	67.579941	3141.592773	0.717206	0.854941	367.000000	0.901785	20.839096	0.832878	0.512430	0.499529	4000	0.540750	325862
null	1	365	2328	489	83.497475	421.500000	457	2326.321777	504.100647	2314	489	2335	520	7.678997	16.123356	31.064449	2330	489	2328	520	86.308617	21.600254	2314	504	2335	514	81.302795	442.000000	2329.000000	504.500000	15.532225	1.018198	1.438152	0.759733	0.556135	23.166149	26.578072	527.002197	0.745745	0.953620	20.500000	0.973716	16.540518	0.833090	0.494391	0.476265	671	0.628167	67954
null	1	366	2159	490	137.539108	957.000000	1016	2155.101318	508.238190	2134	490	2181	527	8.973062	28.236036	51.478149	2181	506	2134	527	24.075499	31.139425	2151	492	2149	527	131.564713	1073.500000	2156.397949	514.033264	25.880486	1.029120	1.653150	0.635725	0.459808	34.906879	43.780056	1258.993286	0.678091	0.891476	116.500000	0.956562	19.766985	0.813517	0.348616	0.317788	1603	0.597006	170281
null	1	367	1433	491	164.325897	1331.500000	1407	1451.323364	514.515259	1431	491	1474	537	11.689926	29.811319	57.280014	1433	491	1474	531	135.707321	44.657810	1440	537	1465	499	149.634277	1518.500000	1453.026733	511.485046	28.648024	1.030900	1.282643	0.619639	0.516708	41.174244	52.306561	2009.048462	0.718824	0.876852	187.000000	0.910595	20.280136	0.831530	0.408168	0.392130	2558	0.520524	176193
null	1	368	1702	491	174.994949	1643.000000	1717	1692.811890	525.313904	1668	491	1714	550	16.356201	35.522762	63.324562	1702	491	1679	550	68.702644	46.285358	1668	527	1713	539	163.211472	1754.500000	1690.500000	520.500000	31.662281	1.036520	1.368134	0.674212	0.521679	45.737648	55.702621	2302.001953	0.722273	0.936449	111.500000	0.932664	18.638607	0.820406	0.516583	0.460443	2931	0.560560	219186
null	1	369	2104	491	174.267029	1067.500000	1143	2118.671143	505.385834	2088	491	2147	526	3.451684	30.918257	61.131008	2147	493	2088	509	15.172915	41.108433	2104	491	2132	526	150.766098	1296.500000	2117.500000	501.000000	30.565504	1.032555	1.487067	0.441720	0.363710	36.867104	55.470917	1973.705566	0.603083	0.823371	229.000000	0.865144	28.448708	0.785041	0.112927	0.111639	2513	0.424791	173836
null	1	370	2370	491	197.781738	1869.500000	1958	2382.397949	522.586304	2355	491	2414	546	14.212796	34.016857	66.528191	2411	541	2362	496	137.436646	48.926628	2414	521	2358	536	180.684418	2264.500000	2386.375000	518.625000	33.272079	1.039610	1.359754	0.600569	0.537804	48.788536	62.955883	2556.470947	0.733351	0.825569	395.000000	0.913555	20.924107	0.864500	0.427271	0.417816	3255	0.574347	255788
null	1	371	1614	493	100.426407	581.000000	626	1610.768311	508.990417	1597	493	1624	525	10.098528	17.616959	33.600594	1617	525	1597	498	126.528854	26.904285	1616	494	1604	523	94.690140	634.000000	1609.632324	509.550079	17.116705	1.020568	1.248894	0.723919	0.655228	27.198385	31.966719	709.999939	0.809461	0.916404	53.000000	0.942881	17.358801	0.897032	0.601092	0.573228	904	0.642699	76439
null	1	372	2336	493	94.627419	557.000000	602	2348.285645	506.191040	2336	493	2360	521	11.194676	18.026150	33.600594	2336	493	2356	520	126.528854	29.195911	2337	514	2360	496	91.937759	582.000000	2346.551025	506.091827	16.814285	1.018174	1.150867	0.781684	0.628162	26.630705	30.120842	770.475586	0.792566	0.957045	25.000000	0.971576	16.076029	0.870958	0.666338	0.621024	981	0.567788	77919
null	1	373	1054	496	232.994949	2131.000000	2234	1048.514771	531.384949	1015	496	1074	573	13.641448	41.690952	77.414467	1054	496	1046	573	84.068474	57.960743	1015	521	1074	514	206.244812	2731.500000	1050.000000	534.500000	38.707233	1.047484	1.335636	0.493288	0.452740	52.089092	74.164597	3524.081543	0.672860	0.780157	600.500000	0.885190	25.474728	0.848030	0.352426	0.327204	4487	0.474928	266682
null	1	374	1478	496	161.154327	1508.500000	1582	1491.342651	515.065735	1468	496	1513	540	16.235634	28.853859	51.088158	1513	496	1480	535	49.763641	48.974167	1468	500	1511	525	152.115326	1619.000000	1491.852783	513.219177	27.270945	1.030885	1.043165	0.729913	0.735893	43.825584	51.297016	1965.066162	0.857842	0.931748	110.500000	0.943911	17.216253	0.947770	0.635593	0.562685	2502	0.602918	190061
null	1	375	1515	496	184.509674	1322.000000	1402	1534.057007	524.828796	1515	496	1561	561	11.485824	36.507359	69.289246	1515	496	1539	561	110.265694	40.727818	1515	522	1561	529	169.178604	1617.000000	1527.000000	528.500000	34.644623	1.038652	1.701276	0.487981	0.350598	41.027096	58.731251	2216.393555	0.592113	0.817563	295.000000	0.916909	25.751753	0.777194	0.331533	0.314617	2822	0.468462	183493
null	1	376	1591	497	135.539108	988.000000	1046	1584.424438	520.517212	1565	497	1602	543	12.433851	24.877026	49.658836	1595	498	1574	543	64.983109	32.260120	1572	512	1602	524	126.476395	1095.500000	1584.500000	520.500000	24.829418	1.028843	1.539326	0.675830	0.510122	35.467743	43.143436	1258.207886	0.714228	0.901871	107.500000	0.933136	18.593977	0.810705	0.500771	0.499813	1602	0.616729	120252
null	1	377	1336	498	371.362488	2153.000000	2314	1330.837524	522.882446	1289	498	1366	553	2.434187	42.988838	77.646637	1366	513	1289	523	7.399595	58.392742	1294	501	1347	553	215.818588	3170.500000	1327.500000	519.224976	39.000008	1.045915	1.329731	0.196181	0.454683	52.357281	118.208351	3560.995361	0.674302	0.679073	1017.500000	0.581153	64.054848	0.884741	0.062699	0.056624	4534	0.474857	437349
null	1	378	2230	498	234.752304	2994.500000	3099	2223.291992	522.856750	2183	498	2263	554	20.829769	43.299923	81.908485	2261	532	2183	507	162.228683	64.315681	2249	498	2213	554	220.072479	3250.000000	2222.445068	518.111267	40.980198	1.047331	1.273538	0.682833	0.568299	61.747192	74.723984	4137.477539	0.753856	0.921385	255.500000	0.937467	18.403288	0.855238	0.508611	0.481058	5268	0.568432	451302
null	1	379	2572	498	147.195953	1014.000000	1077	2571.398438	514.471680	2542	498	2596	533	13.135375	29.903194	54.230988	2596	504	2542	509	5.290081	35.588509	2572	498	2580	533	136.339737	1130.500000	2569.147949	508.098938	27.162998	1.030829	1.523834	0.588107	0.438988	35.931393	46.853928	1515.818481	0.662562	0.896948	116.500000	0.926246	21.367504	0.800249	0.484423	0.439263	1930	0.525389	174076
null	1	380	1871	501	140.166519	1091.000000	1148	1865.689941	521.064453	1842	501	1886	547	13.878366	25.990536	46.690472	1872	501	1864	547	80.134193	44.720047	1842	514	1886	522	133.509598	1191.500000	1863.859497	523.329468	23.767096	1.031243	1.044061	0.697824	0.637204	37.270691	44.616390	1639.911377	0.798250	0.915653	100.500000	0.952507	18.007933	0.910195	0.594484	0.533978	2088	0.522510	124125
null	1	381	1774	502	137.539108	1164.000000	1223	1766.811157	526.371216	1749	502	1783	552	14.761006	25.722084	50.487621	1775	502	1768	552	82.030388	34.780804	1749	519	1783	527	131.202469	1213.500000	1771.500000	527.000000	25.243811	1.029220	1.451595	0.773233	0.581424	38.497414	43.780056	1379.159180	0.762512	0.959209	49.500000	0.953928	16.251722	0.827194	0.584738	0.573865	1756	0.662870	146574
null	1	382	1080	503	162.468033	1462.500000	1535	1092.702881	529.482727	1071	503	1116	553	15.304684	32.400318	61.717098	1116	552	1076	505	130.399902	37.493664	1104	514	1082	546	153.730453	1587.000000	1096.000000	528.500000	30.858549	1.032994	1.646067	0.696257	0.488872	43.152206	51.715183	1817.411377	0.699194	0.921550	124.500000	0.946220	18.048452	0.792875	0.495963	0.472362	2314	0.632023	220066
null	1	383	1650	503	144.710678	1209.000000	1272	1642.197388	522.869507	1619	503	1666	541	14.131881	25.493790	47.518417	1666	532	1619	525	171.528854	40.678963	1650	503	1629	541	135.901413	1324.000000	1643.125610	524.098938	24.200453	1.029470	1.168132	0.725496	0.681730	39.234509	46.062840	1518.174683	0.825670	0.913142	115.000000	0.939125	17.321075	0.910358	0.594796	0.554326	1933	0.625453	161350
null	1	384	494	504	548.374695	5697.500000	5941	502.085846	559.677490	452	504	551	613	1.607700	64.422653	123.434196	545	601	465	507	130.399902	92.437920	515	518	460	596	333.958527	7904.500000	505.000000	554.000000	61.717098	1.073532	1.335320	0.238089	0.476128	85.172073	174.553085	8961.392578	0.690020	0.720792	2207.000000	0.608997	52.780128	0.861206	0.026050	0.024956	11410	0.499343	1008181
null	1	385	2489	505	147.539108	1210.000000	1274	2491.396484	522.871277	2464	505	2517	541	12.043331	27.546440	54.341511	2517	532	2464	520	167.242462	38.994129	2502	506	2480	541	140.250031	1321.500000	2490.500000	526.000000	27.170755	1.030834	1.393582	0.698523	0.521713	39.250732	46.963154	1664.258667	0.722297	0.915626	111.500000	0.950596	17.989906	0.821526	0.443246	0.437201	2119	0.571024	190263
null	1	386	2598	505	205.622360	2136.000000	2222	2606.051270	541.293457	2581	505	2644	570	19.630327	38.536755	65.007690	2598	505	2599	570	90.881401	62.946396	2581	544	2644	547	191.702316	2373.000000	2610.437500	537.799377	35.078373	1.044574	1.032747	0.634849	0.643549	52.150166	65.451630	3213.849365	0.802215	0.900126	237.000000	0.932303	19.794268	0.938670	0.603939	0.509392	4092	0.521994	340373
null	1	387	2311	507	144.124893	1038.500000	1101	2311.731201	527.654846	2285	507	2329	550	10.793232	27.133417	50.477718	2328	549	2286	521	146.309937	34.946114	2313	507	2313	549	135.737595	1206.000000	2308.813477	532.173706	25.519461	1.030191	1.444444	0.628259	0.518940	36.362885	45.876377	1385.442383	0.720375	0.861111	167.500000	0.941805	20.001911	0.855954	0.427643	0.397784	1764	0.588719	176310
null	1	388	972	508	277.078217	3249.000000	3367	1001.517395	546.591614	954	508	1045	585	19.070297	57.060772	110.113579	1045	577	954	515	145.732666	53.481144	1013	524	987	571	255.709305	3808.000000	999.500000	546.000000	55.056789	1.058831	2.058923	0.531808	0.341176	64.317612	88.196732	4625.209961	0.584102	0.853204	559.000000	0.922878	23.629526	0.739190	0.346375	0.334210	5889	0.551707	407190
null	1	389	2086	510	240.894440	2108.500000	2214	2113.792236	544.313477	2074	510	2140	584	7.798533	48.837215	89.196411	2140	576	2074	516	137.726318	52.872082	2131	528	2114	584	217.938599	2764.000000	2107.000000	546.000000	44.598206	1.048862	1.687023	0.456594	0.337434	51.813374	76.679085	3703.937744	0.580891	0.762844	655.500000	0.904706	27.521997	0.777744	0.174862	0.159684	4716	0.447095	387124
null	1	390	2180	510	273.137085	2458.000000	2579	2161.181885	545.240417	2133	510	2192	582	9.239863	40.930199	77.175125	2182	510	2142	576	58.781597	58.231197	2133	529	2192	544	205.820847	2865.000000	2162.677002	543.410278	38.595680	1.045684	1.325323	0.414029	0.525457	55.943031	86.942230	3529.579346	0.724884	0.857941	407.000000	0.753544	30.351450	0.848911	0.239452	0.225747	4494	0.546951	424873
null	1	391	2447	511	161.195953	1347.000000	1417	2439.644287	530.133362	2413	511	2465	553	12.413610	28.775043	53.366657	2465	529	2413	541	12.994617	43.023117	2421	516	2452	553	150.057266	1586.500000	2438.500000	532.833313	26.775818	1.032593	1.240418	0.651432	0.602196	41.413208	51.310268	1803.274170	0.776013	0.849039	239.500000	0.930900	19.290377	0.895029	0.465220	0.431402	2296	0.586672	190443
null	1	392	2540	511	173.296463	1433.500000	1511	2547.742676	534.127747	2519	511	2580	551	11.861622	36.403519	67.119293	2580	551	2519	523	155.344101	36.740551	2541	511	2527	545	164.203461	1628.000000	2549.500000	537.000000	33.559647	1.035003	1.826845	0.599830	0.405147	42.722229	55.161976	1936.791870	0.636512	0.880528	194.500000	0.947529	20.949888	0.778727	0.353449	0.325837	2466	0.581306	215035
null	1	393	620	514	151.338089	1301.000000	1364	631.398804	533.854858	602	514	659	550	13.947054	29.457281	57.218880	659	537	602	532	174.986893	35.250603	620	514	627	550	143.732834	1392.500000	630.500000	534.500000	28.609440	1.032214	1.623203	0.713823	0.505951	40.699936	48.172413	1584.148071	0.711303	0.934291	91.500000	0.949747	17.604319	0.799589	0.487498	0.473467	2017	0.645017	206877
null	1	394	1831	516	183.923874	1602.500000	1682	1840.934570	545.809753	1818	516	1865	570	15.935738	31.421610	56.612720	1831	516	1848	570	107.474777	47.533489	1818	561	1865	552	158.912354	1764.000000	1840.379639	543.087463	28.665451	1.035096	1.191007	0.595294	0.636620	45.170414	58.544788	2113.506348	0.797885	0.908447	161.500000	0.864012	21.109512	0.893498	0.562974	0.507159	2691	0.595504	228462
null	1	395	2336	516	103.012192	612.500000	659	2340.901367	532.796692	2330	516	2356	550	10.903262	19.529156	34.713108	2353	523	2330	549	48.503532	29.326096	2331	521	2356	537	98.099342	651.500000	2338.712891	533.554443	17.762842	1.020922	1.183694	0.725335	0.647186	27.925961	32.789799	799.535339	0.804479	0.940138	39.000000	0.952308	17.324917	0.899545	0.628193	0.558307	1018	0.601670	95495
null	1	396	1734	517	118.083260	871.000000	924	1731.475098	531.643921	1712	517	1749	549	12.652863	20.577215	39.560081	1749	539	1712	525	159.274445	32.406406	1741	517	1734	549	112.555588	925.000000	1730.759277	531.314819	19.793602	1.023961	1.220749	0.784967	0.708621	33.301525	37.587070	1006.880432	0.841796	0.941622	54.000000	0.953188	16.008791	0.905649	0.639678	0.614897	1282	0.679407	122397
null	1	397	1785	517	178.610168	1488.500000	1567	1796.932373	543.745361	1771	517	1820	566	16.300499	29.286449	55.470715	1820	527	1771	553	27.950970	54.172729	1785	517	1812	564	159.412231	1755.000000	1796.265625	541.442993	27.783422	1.034021	1.023960	0.586336	0.615930	43.534092	56.853382	2360.121582	0.784812	0.848148	266.500000	0.892515	21.432041	0.914762	0.587716	0.556588	3005	0.495341	193538
null	1	398	517	518	234.509674	2275.000000	2380	554.286133	547.765137	517	518	579	584	11.682174	47.709732	89.196411	517	518	577	584	132.273682	50.652260	553	583	566	522	214.449936	2721.500000	547.000000	551.000000	44.598206	1.044582	1.760956	0.519840	0.364080	53.820255	74.646744	3548.428955	0.603390	0.835936	446.500000	0.914461	24.173531	0.765295	0.261943	0.244859	4518	0.503541	301579
null	1	399	2070	518	260.693420	3023.500000	3136	2074.822998	550.516907	2031	518	2112	590	14.366181	52.836586	104.350372	2111	588	2031	521	140.053833	45.845547	2076	520	2044	553	240.518417	3406.000000	2071.000000	554.500000	52.175186	1.053445	2.276129	0.559062	0.353535	62.045464	82.981300	3757.344727	0.594588	0.887698	382.500000	0.922610	22.477613	0.733676	0.275345	0.271898	4784	0.632003	549180
null	1	400	1173	519	147.154327	1141.500000	1208	1183.826172	537.831970	1167	519	1205	566	13.225396	30.549908	55.217751	1204	521	1172	566	54.582943	35.369061	1168	524	1205	533	141.253098	1234.000000	1187.028442	542.809143	27.634602	1.029536	1.561188	0.662430	0.476682	38.123524	46.840679	1533.882568	0.690422	0.925041	92.500000	0.959898	18.970123	0.814272	0.479027	0.432911	1953	0.584485	141570
null	1	401	1368	521	544.759460	4400.000000	4639	1387.739990	572.084717	1349	521	1429	625	14.457062	62.477428	115.433968	1368	521	1429	619	121.900154	91.593491	1368	625	1418	532	312.261139	6379.500000	1393.680298	573.000000	57.995510	1.064799	1.260286	0.186317	0.420432	74.848206	173.402313	8304.014648	0.648407	0.689709	1979.500000	0.573209	67.446106	0.861062	0.250482	0.231397	10573	0.416154	821767
null	1	402	694	524	174.610168	1253.500000	1330	697.680481	558.223328	678	524	719	587	8.558781	34.420643	63.071388	695	524	692	587	87.273689	43.046459	678	537	719	581	163.684982	1463.000000	699.210449	555.697144	32.122562	1.036213	1.465193	0.516648	0.401208	39.950043	55.580143	2132.355957	0.633410	0.856801	209.500000	0.937431	24.322866	0.826088	0.271400	0.248653	2715	0.461694	192722
null	1	403	865	524	517.144226	6160.500000	6383	900.036011	592.884399	858	524	968	647	19.408052	77.282478	140.089264	968	618	859	530	141.084686	97.238007	944	585	866	647	373.574158	7708.000000	903.549316	585.190674	72.321129	1.082832	1.440684	0.289469	0.399684	88.565186	164.612122	10698.693359	0.632205	0.799235	1547.500000	0.722379	43.411758	0.848833	0.277081	0.251131	13622	0.452246	1109091
null	1	404	1514	524	122.325897	793.500000	848	1516.032959	545.168640	1499	524	1535	560	11.227443	24.077290	43.011627	1535	560	1500	535	144.462326	33.595566	1517	526	1504	558	115.544418	864.500000	1519.234741	545.071411	21.711912	1.025010	1.280277	0.666377	0.546117	31.785461	38.937542	1134.900391	0.738997	0.917872	71.000000	0.944562	18.857752	0.855093	0.522065	0.466308	1445	0.549135	105258
null	1	405	1887	524	108.083260	612.000000	660	1884.859131	543.374268	1866	524	1900	554	10.071076	20.781094	36.055511	1887	524	1867	554	56.309933	30.508511	1866	549	1900	553	103.916451	648.000000	1883.185547	543.123718	19.500416	1.022247	1.181818	0.658331	0.599402	27.914558	34.403969	863.937988	0.774211	0.944444	36.000000	0.961448	19.088221	0.917408	0.558643	0.484627	1100	0.556364	83596
null	1	406	2031	524	283.137085	3627.000000	3753	2015.804443	582.207275	1989	524	2042	636	20.663397	60.158089	112.445541	2031	524	2021	636	84.897835	53.679317	1989	565	2042	575	265.413605	4086.000000	2026.000000	580.000000	56.222771	1.058132	2.094765	0.568544	0.365236	67.956161	90.125336	4740.663086	0.604347	0.887665	459.000000	0.937403	22.102732	0.751331	0.367527	0.343485	6036	0.600895	655944
null	1	407	2282	524	301.664001	1804.500000	1935	2292.229980	556.643921	2262	524	2312	604	7.356049	47.989281	86.406021	2300	604	2265	525	113.895164	45.274624	2311	547	2273	573	206.795013	2635.000000	2282.500000	564.500000	43.203011	1.045415	1.908487	0.249184	0.307737	47.932877	96.022629	3072.477539	0.554740	0.684820	830.500000	0.685514	50.430126	0.761809	0.170267	0.153285	3912	0.461273	320544
null	1	408	1163	525	147.982758	1228.500000	1295	1153.283447	552.949036	1133	525	1170	573	15.020973	30.706034	54.918121	1166	525	1136	571	56.888657	37.728893	1138	546	1170	566	140.225372	1296.500000	1151.000000	548.000000	27.459061	1.029545	1.455598	0.704957	0.518626	39.549648	47.104374	1627.344971	0.720157	0.947551	68.000000	0.947579	17.825720	0.812758	0.547032	0.489186	2072	0.592905	152864
null	1	409	1288	525	287.078217	1445.000000	1568	1307.790161	563.861633	1288	525	1329	601	7.407209	43.610500	77.878113	1288	525	1305	601	102.608604	44.595329	1288	574	1329	553	189.663147	2132.500000	1296.500000	563.000000	38.939056	1.040849	1.746329	0.220332	0.303352	42.893253	91.379829	2727.687744	0.550774	0.677608	687.500000	0.660667	57.033840	0.775207	0.190226	0.169849	3473	0.416067	310562
null	1	410	1604	525	120.811180	803.500000	856	1614.162354	544.247681	1596	525	1628	565	8.983570	23.305145	44.944408	1604	525	1628	563	122.275642	26.121157	1606	557	1623	535	114.409073	886.500000	1616.000000	544.000000	22.472204	1.025041	1.720613	0.691801	0.506459	31.985121	38.455395	922.057434	0.711660	0.906373	83.000000	0.947007	18.164707	0.810280	0.399764	0.385476	1174	0.684412	107007
null	1	411	843	529	417.788879	4323.000000	4501	837.849121	594.212830	799	529	864	658	17.389601	66.159325	129.468140	843	529	854	658	94.873894	64.170227	799	592	864	599	310.088013	5230.000000	848.500000	593.500000	64.734070	1.068723	2.017573	0.311230	0.328375	74.190392	132.986328	6525.087891	0.573040	0.826577	907.000000	0.742212	40.376488	0.762381	0.268631	0.262844	8308	0.520342	750728
null	1	412	1070	530	87.740112	385.000000	422	1074.109009	548.312805	1065	530	1087	563	6.035500	18.768122	33.955853	1070	530	1078	563	103.626991	21.616302	1065	554	1087	553	83.378487	429.000000	1074.000000	546.500000	16.977926	1.019225	1.570845	0.628455	0.425149	22.140398	27.928545	576.482239	0.652035	0.897436	44.000000	0.950289	19.995657	0.781609	0.355491	0.321582	734	0.524523	52473
null	1	413	1563	530	108.225395	631.000000	677	1557.305786	548.923218	1541	530	1573	565	9.405229	20.901693	38.832977	1563	530	1541	562	55.491478	23.536697	1552	537	1573	548	101.726456	685.000000	1553.599976	547.099976	19.513329	1.023302	1.649891	0.676988	0.532768	28.344561	34.449215	717.853943	0.729910	0.921168	54.000000	0.939950	18.562181	0.833841	0.484394	0.449974	914	0.690372	90692
null	1	414	431	532	728.766602	5459.500000	5770	405.299652	608.009705	355	532	458	682	4.355332	80.899841	153.805069	433	532	399	682	77.228760	92.935814	355	632	458	598	378.273590	8954.000000	416.000000	607.000000	76.902534	1.090554	1.654960	0.129177	0.293847	83.374161	231.973602	11226.481445	0.542077	0.609728	3494.500000	0.519060	97.280106	0.782862	0.056634	0.053836	14294	0.381943	994000
null	1	415	1420	532	209.882248	1268.000000	1364	1451.792480	548.902466	1418	532	1478	566	9.856361	36.171936	64.660652	1420	532	1475	566	148.276398	47.834347	1418	554	1475	533	170.784622	1714.500000	1448.000000	548.150024	32.366997	1.032551	1.351762	0.361724	0.386144	40.180439	66.807594	2429.236572	0.621405	0.739574	446.500000	0.813716	34.740189	0.840734	0.304864	0.272486	3093	0.409958	198105
null	1	416	2466	533	89.254837	515.000000	554	2466.922363	549.173279	2454	533	2478	563	9.259591	16.209146	31.320919	2466	533	2475	563	106.699242	26.723352	2454	554	2478	541	86.874954	533.500000	2468.778809	548.516418	15.763235	1.018864	1.172043	0.812370	0.668418	25.606998	28.410696	657.378235	0.817569	0.965323	18.500000	0.973336	15.468787	0.882897	0.591272	0.571257	837	0.615293	72967
null	1	417	757	534	160.752304	825.500000	893	784.752502	559.257568	757	534	801	590	8.128168	37.525280	69.404610	757	534	798	590	126.209457	21.453905	775	561	795	552	151.620926	933.500000	777.500000	562.000000	34.702305	1.034768	3.235057	0.401432	0.218198	32.420044	51.169048	1169.457886	0.467117	0.884306	108.000000	0.943196	31.303822	0.695378	0.234226	0.216605	1489	0.554399	155421
null	1	418	1666	534	148.811188	1303.500000	1370	1652.932861	554.075195	1629	534	1677	572	14.075343	25.467138	49.396355	1676	561	1630	543	158.629379	41.460548	1667	534	1635	566	140.965714	1429.500000	1652.608643	553.000000	24.721512	1.029814	1.191406	0.739690	0.680192	40.739021	47.368069	1608.495483	0.824737	0.911857	126.000000	0.947279	16.988699	0.908382	0.569894	0.552686	2048	0.636475	177784
null	1	419	2516	534	165.154327	1685.500000	1761	2503.784668	555.880188	2477	534	2530	575	18.121096	31.310156	58.309521	2530	573	2480	543	149.036240	48.019604	2517	534	2487	572	158.356232	1764.000000	2505.000000	558.000000	29.154760	1.032587	1.214286	0.776531	0.631190	46.325428	52.570255	2199.114746	0.794475	0.955499	78.500000	0.958838	16.182707	0.864462	0.621548	0.578761	2800	0.601964	294336
null	1	420	599	535	123.539101	739.000000	791	605.345154	551.734497	583	535	626	568	9.129077	24.789810	45.000000	619	568	583	541	143.130096	26.200001	624	550	603	567	115.716507	839.000000	603.240723	551.512329	22.807827	1.026355	1.717557	0.608479	0.464654	30.674484	39.323719	925.984436	0.681655	0.880810	100.000000	0.936679	20.652111	0.818527	0.405737	0.368259	1179	0.626802	95200
null	1	421	1206	535	199.137085	2046.000000	2130	1212.219238	566.980286	1178	535	1236	600	20.241165	38.491295	70.007141	1206	535	1232	600	111.801407	57.565556	1178	567	1236	557	187.062378	2196.500000	1213.411743	569.735291	35.517246	1.042825	1.216129	0.648353	0.531534	51.039673	63.387302	3165.154541	0.729064	0.931482	150.500000	0.939365	19.382004	0.850539	0.578260	0.525863	4030	0.507692	318639
null	1	422	2253	536	187.923874	2036.500000	2118	2247.334229	562.028320	2215	536	2274	587	21.194481	33.089317	63.694584	2274	579	2215	555	157.864502	56.661018	2261	536	2236	587	175.131485	2172.000000	2245.681152	564.096375	32.001186	1.038192	1.124134	0.724653	0.639130	50.921040	59.818027	2834.501953	0.799456	0.937615	135.500000	0.931928	17.341215	0.875209	0.665503	0.640523	3609	0.564284	351460
null	1	423	1480	537	100.769554	565.000000	611	1489.062134	553.978699	1477	537	1502	570	9.062218	19.245789	33.060551	1480	537	1482	570	93.468231	25.740648	1477	567	1502	554	96.137733	620.500000	1485.500000	553.500000	17.392527	1.020238	1.284371	0.699197	0.658170	26.821266	32.075943	668.373840	0.811277	0.910556	55.500000	0.954036	17.972570	0.925623	0.548219	0.470868	851	0.663925	84296
null	1	424	1593	537	87.740112	483.000000	520	1590.948120	549.349976	1575	537	1604	563	9.617602	16.530689	31.384710	1604	557	1575	545	157.520569	24.789141	1595	537	1593	563	84.347832	504.000000	1589.500000	551.000000	15.692355	1.019172	1.266067	0.788425	0.624340	24.798683	27.928545	611.039795	0.790152	0.958333	21.000000	0.961337	15.938566	0.855472	0.612885	0.581803	778	0.620823	65184
null	1	425	661	538	158.367538	1049.000000	1118	672.184265	560.179810	654	538	689	585	11.992100	29.157705	53.851646	661	538	689	584	121.328690	29.005611	668	581	677	540	133.636902	1168.500000	675.000000	561.000000	26.925823	1.028510	1.856594	0.525597	0.460561	36.546249	50.409950	1226.791992	0.678647	0.897732	119.500000	0.843840	23.908747	0.789910	0.445375	0.411284	1562	0.671575	162400
null	1	426	2358	538	134.468033	956.500000	1015	2365.837402	552.733032	2339	538	2389	568	11.511921	26.893333	50.159744	2389	547	2339	551	4.573921	30.462675	2358	538	2365	568	126.043762	1054.500000	2364.000000	549.000000	25.079872	1.027709	1.646597	0.664747	0.484044	34.897758	42.802505	1200.088379	0.695732	0.907065	98.000000	0.937351	18.903976	0.799864	0.459010	0.428059	1528	0.625982	148184
null	1	427	1714	541	125.982758	839.500000	895	1699.147461	559.789917	1678	541	1715	578	11.060724	23.951183	41.182522	1714	541	1678	561	29.054604	33.995007	1679	552	1704	577	119.205582	923.000000	1699.122681	556.620850	21.571871	1.025699	1.211429	0.664674	0.630239	32.693802	40.101555	1099.557373	0.793876	0.909534	83.500000	0.946206	18.906080	0.921369	0.537156	0.461803	1400	0.599643	101160
null	1	428	1750	541	194.994949	1935.000000	2019	1743.109009	566.495300	1715	541	1773	593	16.656038	34.463261	61.717098	1757	591	1717	544	130.399902	52.611031	1773	558	1732	591	177.018234	2232.000000	1741.922241	563.310791	31.528215	1.038198	1.173083	0.639505	0.646815	49.635860	62.068821	2550.187744	0.804248	0.866935	297.000000	0.907809	19.650145	0.912983	0.539754	0.483298	3247	0.595935	220727
null	1	429	581	542	116.811180	649.500000	700	587.024292	565.831421	575	542	601	585	7.026308	24.581070	43.289722	581	542	586	585	96.632515	24.093479	575	552	601	567	110.486847	733.000000	583.023499	563.558716	21.653439	1.024048	1.796740	0.598164	0.441286	28.757071	37.182156	819.170288	0.664293	0.886085	83.500000	0.945858	21.008240	0.812411	0.324618	0.285842	1043	0.622723	79859
null	1	430	1258	542	153.781738	1094.500000	1161	1252.260986	568.606384	1236	542	1277	592	14.359149	28.490021	54.625999	1258	542	1236	592	66.250504	41.042725	1237	559	1277	570	141.403336	1243.500000	1249.602173	568.144958	27.460558	1.031619	1.330955	0.581589	0.467011	37.330425	48.950249	1760.862671	0.683382	0.880177	149.000000	0.919507	21.606966	0.823968	0.525726	0.504006	2242	0.488180	198978
null	1	431	1270	542	98.083260	444.000000	487	1276.322388	553.807007	1262	542	1292	570	7.988282	17.159521	32.449963	1282	570	1264	543	123.690071	24.406809	1292	552	1262	551	89.395630	526.000000	1275.565552	554.647522	16.646317	1.020200	1.329545	0.579967	0.536865	23.776424	31.220871	622.035339	0.732710	0.844106	82.000000	0.911426	21.667400	0.876904	0.492345	0.465531	792	0.560606	80733
null	1	432	2410	543	129.012192	983.500000	1043	2404.377686	562.715271	2385	543	2422	579	14.119793	23.994514	43.840622	2422	579	2391	548	135.000000	38.890873	2415	544	2391	575	122.922646	1052.000000	2406.500000	563.500000	21.920311	1.025351	1.127273	0.742545	0.651525	35.386879	41.065857	1339.103882	0.807171	0.934886	68.500000	0.952799	16.923382	0.892494	0.644142	0.588459	1705	0.576833	158988
null	1	433	2428	543	158.710678	1394.000000	1464	2438.009521	567.321716	2417	543	2461	593	14.013256	31.389559	57.428215	2450	591	2417	544	125.073753	40.642044	2461	564	2431	592	150.304611	1500.000000	2433.500000	567.500000	28.714108	1.032650	1.413025	0.695441	0.538173	42.129513	50.519176	1833.119263	0.733603	0.929333	106.000000	0.947035	18.069641	0.833100	0.488027	0.446431	2334	0.597258	221286
null	1	434	2191	546	188.267029	1802.500000	1885	2189.555420	577.422791	2164	546	2211	607	16.420704	32.076870	62.817196	2196	546	2181	607	76.184975	41.246670	2164	583	2205	589	169.349091	1967.500000	2188.500000	576.500000	31.408598	1.037576	1.522964	0.639053	0.581605	47.906307	59.927254	2034.966675	0.762630	0.916137	165.000000	0.899515	19.664062	0.858133	0.522809	0.511917	2591	0.695677	322295
null	1	435	1949	547	227.421356	2030.000000	2124	1943.264648	575.355469	1907	547	1989	603	15.684704	48.571888	89.554451	1989	559	1907	595	23.702646	44.620895	1949	547	1937	601	206.865662	2412.000000	1948.000000	577.000000	44.777225	1.048038	2.007007	0.493223	0.322279	50.839710	72.390465	3138.451172	0.567696	0.841625	382.000000	0.909614	25.478065	0.735278	0.350283	0.322917	3996	0.508008	406956
null	1	436	2528	547	150.426407	1003.000000	1073	2551.644043	559.915161	2528	547	2584	575	9.525935	32.412643	57.723480	2528	547	2584	561	165.963760	32.499775	2534	575	2580	553	143.441116	1096.500000	2555.479980	556.080017	28.941265	1.029074	1.776119	0.557010	0.383271	35.735966	47.882214	1473.406982	0.619089	0.914729	93.500000	0.953563	22.560423	0.790991	0.330054	0.293896	1876	0.534648	143674
null	1	437	652	549	266.007141	3188.500000	3302	644.875549	593.022705	617	549	679	640	17.875544	47.674652	92.195442	653	640	633	550	102.528809	65.946861	679	587	617	612	238.315384	3801.500000	644.872803	594.583801	46.137627	1.053615	1.398026	0.566252	0.477615	63.715965	84.672699	4775.220703	0.691097	0.838748	613.000000	0.895898	22.192190	0.822797	0.387775	0.374949	6080	0.524424	380410
null	1	438	2646	549	136.610168	863.500000	921	2626.066162	569.031494	2601	549	2649	586	9.968623	28.394096	51.623638	2649	553	2601	572	21.595310	27.351810	2631	554	2627	585	128.421799	933.000000	2625.072266	562.682800	25.812569	1.029464	1.887394	0.581442	0.412549	33.157841	43.484367	1108.982178	0.642300	0.925509	69.500000	0.940060	21.612436	0.791845	0.386204	0.351081	1412	0.611544	146546
null	1	439	1573	550	91.396965	471.000000	509	1577.683716	565.060913	1561	550	1591	578	8.371861	17.189503	32.249031	1573	550	1589	578	119.744881	26.047295	1561	564	1591	564	88.066658	500.500000	1577.500000	566.000000	16.620770	1.020200	1.238095	0.708545	0.576631	24.488688	29.092558	659.734436	0.759362	0.941059	29.500000	0.963562	17.735470	0.869251	0.519201	0.487033	840	0.560714	65937
null	1	440	2314	551	166.568542	1265.000000	1341	2322.229004	579.904541	2302	551	2342	604	9.229427	31.461096	60.033325	2332	552	2302	604	60.018360	41.510277	2314	551	2340	589	155.990036	1512.000000	2317.000000	578.000000	30.016663	1.032332	1.446228	0.572947	0.446906	40.132881	53.020412	1957.212280	0.668510	0.836640	247.000000	0.936492	21.932869	0.827093	0.307477	0.293360	2492	0.507624	196884
null	1	441	2335	551	101.012192	522.500000	568	2345.915527	569.399658	2334	551	2361	583	8.830442	21.393808	38.418747	2335	551	2359	581	128.659805	22.645195	2340	580	2361	570	95.182281	567.500000	2347.000000	566.000000	19.209373	1.020568	1.696552	0.643500	0.450723	25.792784	32.153179	683.296387	0.671359	0.920705	45.000000	0.942285	19.528158	0.788611	0.459694	0.412757	870	0.600575	79302
null	1	442	1099	554	151.053818	1430.000000	1497	1107.061401	570.308594	1080	554	1134	589	16.300335	27.787067	54.451813	1134	571	1080	564	172.613953	34.783047	1119	554	1103	587	144.889175	1482.500000	1106.935181	568.000000	27.230576	1.030829	1.565470	0.787558	0.614075	42.670044	48.081924	1487.544067	0.783629	0.964587	52.500000	0.959189	15.956124	0.846981	0.598707	0.586616	1894	0.755016	229537
null	1	443	1331	554	246.409164	2898.500000	3008	1341.524292	597.282593	1315	554	1366	641	22.477509	44.543709	87.143562	1331	554	1336	641	93.289246	50.238937	1315	613	1364	590	222.109772	3251.000000	1336.322021	597.347290	43.672752	1.048293	1.734582	0.599887	0.485974	60.749359	78.434471	3438.473145	0.697118	0.891572	352.500000	0.901386	20.947895	0.811302	0.515873	0.504617	4378	0.662060	486389
null	1	444	1899	555	151.438599	1218.500000	1283	1890.554932	570.138733	1863	555	1916	595	14.145741	29.030876	53.235325	1916	566	1863	561	174.610687	40.104946	1901	555	1898	595	144.655777	1293.000000	1889.235596	569.007507	27.430368	1.032236	1.327400	0.667671	0.547439	39.388355	48.204403	1676.825073	0.739891	0.942382	74.500000	0.955211	18.821215	0.864940	0.531442	0.487265	2135	0.570726	170298
null	1	445	2044	555	201.338089	1801.000000	1889	2069.033447	588.485962	2044	555	2104	615	11.639554	41.808838	73.756355	2044	555	2092	611	130.601288	46.965443	2061	613	2104	591	187.509140	2112.000000	2068.000000	583.000000	36.878178	1.041738	1.570439	0.558305	0.421527	47.886372	64.087906	2720.619141	0.649251	0.852746	311.000000	0.931315	22.508066	0.809232	0.315622	0.278399	3464	0.519919	321028
null	1	446	2650	555	148.509674	1099.000000	1161	2658.023193	582.197266	2636	555	2683	601	11.505749	31.263100	56.612720	2650	555	2683	601	125.655327	29.481007	2636	581	2673	582	141.356857	1148.000000	2664.386719	579.515991	28.425583	1.032275	1.920312	0.626178	0.436596	37.407089	47.272095	1310.829590	0.660754	0.957317	49.000000	0.951836	20.068354	0.794791	0.406472	0.368030	1669	0.658478	179188
null	1	447	1063	556	102.083260	562.000000	607	1065.423340	571.706726	1047	556	1080	584	10.292270	19.168722	33.241539	1078	565	1047	577	21.161261	30.443836	1063	556	1075	584	95.276871	620.000000	1063.792236	573.179016	17.221420	1.021216	1.091897	0.677699	0.647566	26.749966	32.494110	794.822937	0.804715	0.906452	58.000000	0.933325	18.542690	0.912340	0.619241	0.536930	1012	0.555336	68159
null	1	448	1418	556	225.823380	2539.000000	2638	1451.357056	586.912842	1417	556	1481	626	20.338497	45.478539	77.388626	1418	556	1451	626	115.240532	53.806355	1428	590	1479	572	211.579269	2764.500000	1442.394165	587.278442	39.666332	1.046718	1.438280	0.625655	0.539782	56.857323	71.881813	3270.397949	0.734699	0.918430	225.500000	0.936924	20.085150	0.870254	0.525620	0.447211	4164	0.609750	362877
null	1	449	2213	556	152.367538	1029.000000	1095	2217.880371	591.004578	2202	556	2234	615	10.926641	35.343140	59.076221	2213	556	2216	615	92.910835	32.822002	2202	605	2234	588	143.440323	1161.000000	2214.500000	585.500000	29.538111	1.031704	1.799897	0.556981	0.375405	36.196182	48.500092	1522.887085	0.612703	0.886305	132.000000	0.941410	22.561579	0.772874	0.369917	0.309159	1939	0.530686	158790
null	1	450	1605	559	107.982758	608.500000	655	1603.699219	575.192383	1591	559	1620	596	9.982235	21.133905	37.483330	1606	559	1600	596	80.788971	27.025347	1591	577	1620	567	100.657700	666.500000	1605.312500	577.875000	18.887516	1.022979	1.386969	0.655785	0.551435	27.834623	34.371979	795.608337	0.742587	0.912978	58.000000	0.932165	19.162327	0.854789	0.532623	0.472333	1013	0.600691	90239
null	1	451	1504	560	191.882248	1845.000000	1932	1509.011353	581.653748	1481	560	1539	612	16.831276	35.316830	65.000000	1539	563	1483	596	30.510237	53.246155	1481	572	1518	612	178.299408	2144.500000	1511.394165	580.168945	32.509274	1.038198	1.220745	0.629704	0.556006	48.467793	61.078018	2718.262939	0.745658	0.860340	299.500000	0.929213	19.955988	0.873146	0.517885	0.476579	3461	0.533083	237903
null	1	452	1774	560	165.396973	1606.000000	1681	1783.155273	586.070190	1759	560	1804	608	17.844873	28.914362	55.569775	1774	560	1802	608	120.256439	51.106918	1760	594	1804	568	157.439865	1712.500000	1786.024780	585.152222	27.878832	1.032290	1.087324	0.737735	0.662184	45.219715	52.647491	2230.530762	0.813747	0.937810	106.500000	0.951891	17.033722	0.901833	0.642251	0.617163	2840	0.565493	215760
null	1	453	1677	563	172.852814	1561.000000	1636	1685.594727	592.502441	1665	563	1715	614	14.497485	35.844372	63.253460	1715	613	1675	564	129.225677	40.867332	1699	579	1674	613	163.717987	1700.000000	1693.514282	589.712830	31.684830	1.035072	1.547776	0.656538	0.496758	44.581688	55.020760	2030.254272	0.704810	0.918235	139.000000	0.947153	19.140356	0.823877	0.458393	0.404456	2585	0.603868	184850
null	1	454	1816	563	270.894440	3576.500000	3697	1835.113281	603.528564	1803	563	1873	649	21.039160	53.341541	99.045441	1863	649	1806	568	125.134193	64.849022	1852	570	1810	623	248.934113	4131.000000	1834.500000	608.500000	49.522720	1.054624	1.527324	0.612446	0.464194	67.481415	86.228378	5044.612305	0.681318	0.865771	554.500000	0.918934	20.518328	0.800018	0.424839	0.394424	6423	0.556827	479022
null	1	455	2585	563	149.639603	1082.500000	1149	2562.088867	581.640564	2536	563	2589	598	9.701843	30.635927	55.973209	2589	567	2536	585	18.758650	30.496733	2536	577	2569	598	141.337250	1173.500000	2563.270508	578.268677	28.088976	1.030484	1.835384	0.607498	0.439924	37.125217	47.631767	1340.674683	0.663268	0.922454	91.000000	0.944518	20.685463	0.803760	0.346660	0.316682	1707	0.634153	191415
null	1	456	1541	564	137.497467	803.500000	866	1552.324463	591.086609	1541	564	1565	618	7.324992	29.358610	55.785301	1541	564	1555	618	104.534454	21.331783	1544	601	1565	597	129.127930	889.500000	1548.000000	591.000000	27.892651	1.027215	2.615126	0.534080	0.328743	31.985121	43.766804	934.623840	0.573361	0.903316	86.000000	0.939129	23.529005	0.736802	0.262614	0.249501	1190	0.675210	117337
null	1	457	1627	565	146.225403	993.000000	1058	1623.882812	590.573730	1602	565	1643	609	11.411233	26.080666	47.010635	1633	567	1604	604	51.911228	40.246212	1622	567	1641	608	135.849304	1170.500000	1624.356079	589.535950	24.971575	1.029512	1.168076	0.583598	0.572094	35.557373	46.544991	1485.973267	0.756369	0.848355	177.500000	0.929040	21.532595	0.919838	0.485475	0.437536	1892	0.524841	117655
null	1	458	1861	565	162.752304	1345.500000	1414	1872.604004	595.324585	1854	565	1896	624	13.237596	32.759861	60.638271	1861	565	1875	624	103.348724	37.896858	1858	600	1896	596	152.488144	1442.000000	1868.000000	594.500000	30.319136	1.035140	1.600087	0.638321	0.465908	41.390141	51.805668	1804.844971	0.682575	0.933079	96.500000	0.936934	19.686594	0.800460	0.436609	0.404080	2298	0.585509	189961
null	1	459	2463	565	132.568542	1100.000000	1159	2473.085449	584.629883	2452	565	2491	604	15.624814	22.336382	43.908997	2463	565	2485	603	120.068581	41.768204	2452	592	2491	576	126.179016	1164.000000	2472.760986	584.717407	22.001139	1.027079	1.051254	0.786541	0.726433	37.424103	42.197876	1440.420288	0.852311	0.945017	64.000000	0.951802	15.976744	0.914711	0.711691	0.699523	1834	0.599782	179635
null	1	460	1556	566	251.178711	2778.500000	2885	1580.506714	613.508118	1556	566	1607	658	15.898637	53.456573	95.078911	1556	566	1580	658	104.620872	51.199574	1556	622	1605	607	229.208664	3275.500000	1568.000000	612.000000	47.539455	1.050107	1.857026	0.553420	0.391338	59.478535	79.952667	3823.318359	0.625570	0.848267	497.000000	0.912532	22.706764	0.767356	0.334430	0.297412	4868	0.570768	300190
null	1	461	1986	567	183.195953	1883.000000	1964	1969.575806	600.219971	1939	567	1991	623	17.143642	37.512215	66.287254	1987	567	1950	622	56.070202	52.076378	1939	602	1991	618	176.541168	2001.500000	1968.500000	594.500000	33.143627	1.037534	1.272885	0.705064	0.545633	48.964375	58.313084	2711.194580	0.738670	0.940794	118.500000	0.963674	17.823027	0.847747	0.517253	0.457015	3452	0.545481	296289
null	1	462	2375	567	77.355339	353.500000	388	2374.242188	575.559265	2361	567	2389	585	7.563159	14.768326	28.635643	2389	575	2361	581	12.094757	18.298874	2369	568	2377	585	74.097855	376.500000	2374.969482	577.858093	14.318557	1.016084	1.564885	0.742367	0.548890	21.215328	24.622969	411.548645	0.740871	0.938911	23.000000	0.957889	16.927435	0.823662	0.528234	0.512120	524	0.674618	53167
null	1	463	607	568	135.396973	1018.000000	1078	607.973083	587.848816	584	568	625	606	11.266111	23.988119	42.720020	625	576	584	588	16.313852	38.881069	603	569	615	606	125.497124	1153.000000	605.743225	586.247742	21.813734	1.027414	1.098736	0.697814	0.710223	36.002193	43.098194	1304.546387	0.842748	0.882914	135.000000	0.926883	18.008192	0.935088	0.527439	0.469654	1661	0.612884	112927
null	1	464	1170	568	194.651794	1864.000000	1947	1187.453003	594.836182	1159	568	1226	619	14.421828	39.864452	73.409805	1226	605	1159	575	155.879013	44.816898	1176	568	1178	618	181.030930	2044.000000	1192.500000	590.000000	36.704903	1.040981	1.637994	0.618214	0.440401	48.716717	61.959595	2583.959961	0.663627	0.911937	180.000000	0.930024	20.326891	0.784962	0.392913	0.361772	3290	0.566565	263221
null	1	465	1635	568	110.284271	692.000000	744	1649.889771	583.967712	1635	568	1665	599	10.441710	21.832876	41.036568	1635	568	1663	598	133.025070	30.996744	1644	598	1664	574	105.890709	748.500000	1649.000000	583.000000	20.518284	1.021237	1.323899	0.714972	0.523208	29.683022	35.104572	999.026489	0.723331	0.924516	56.500000	0.960162	17.576040	0.821366	0.508898	0.478256	1272	0.544025	95805
null	1	466	2591	569	139.781738	1128.500000	1188	2592.445312	593.532837	2571	569	2612	613	13.701755	24.575363	46.486557	2593	569	2578	613	71.175293	36.225525	2571	599	2612	591	131.855286	1208.000000	2589.270752	592.285522	23.582237	1.029512	1.283254	0.725789	0.664901	37.905815	44.493912	1322.610474	0.815415	0.934189	79.500000	0.943294	17.314077	0.902860	0.589493	0.557540	1684	0.670131	209227
null	1	467	989	572	174.752304	1260.500000	1335	1020.686157	594.973755	989	572	1044	624	9.001100	39.138298	72.346390	989	572	1044	619	139.484604	32.026478	1030	624	1036	587	165.891525	1439.500000	1016.500000	595.500000	36.173195	1.037157	2.258955	0.518689	0.306633	40.061432	55.625385	1819.767578	0.553745	0.875651	179.000000	0.949295	24.227186	0.729890	0.248833	0.229982	2317	0.544022	199462
null	1	468	1278	572	167.296463	1177.500000	1252	1265.309082	593.104614	1234	572	1294	610	9.688740	32.289268	60.008331	1294	600	1234	601	0.954841	37.461464	1278	572	1246	610	154.612900	1395.000000	1263.919312	595.656738	30.392662	1.033954	1.601868	0.528685	0.416340	38.720016	53.252117	1765.575073	0.645244	0.844086	217.500000	0.924185	23.769093	0.820133	0.322913	0.300061	2248	0.523799	233916
null	1	469	1539	572	159.195953	944.000000	1013	1532.917114	607.426453	1518	572	1549	636	7.330325	35.944897	65.306969	1539	572	1526	636	78.518005	30.976788	1518	614	1549	617	148.354584	1149.500000	1532.500000	604.000000	32.653484	1.033129	2.108255	0.468078	0.281814	34.668980	50.673649	1588.860474	0.530862	0.821227	205.500000	0.931899	26.846773	0.723089	0.224488	0.203932	2023	0.466634	125367
null	1	470	1714	572	111.539101	696.000000	742	1716.773560	589.446106	1700	572	1733	610	10.167710	20.568460	38.118237	1714	572	1717	610	94.513985	32.110615	1700	584	1733	594	105.667686	752.500000	1716.000000	590.960510	19.065718	1.024685	1.187091	0.703015	0.609893	29.768686	35.503998	961.327332	0.780957	0.924917	56.500000	0.947360	17.874960	0.882388	0.533483	0.494335	1224	0.568627	77890
null	1	471	1135	573	200.793930	2219.000000	2303	1147.880981	605.834534	1122	573	1176	644	16.655178	39.752132	74.946648	1135	573	1159	644	108.676704	47.313656	1122	606	1176	618	190.429672	2413.000000	1147.000000	608.500000	37.473324	1.043577	1.584038	0.691617	0.502994	53.153725	63.914696	2785.021973	0.709221	0.919602	194.000000	0.948384	18.169538	0.808784	0.444454	0.418976	3546	0.625776	286505
null	1	472	2514	575	159.154327	1518.500000	1591	2514.292236	593.733521	2488	575	2538	616	17.780523	27.561176	52.354561	2534	577	2488	602	28.523119	47.464825	2493	577	2528	612	150.642822	1627.000000	2512.225586	591.754883	26.302784	1.031552	1.103018	0.753334	0.705368	43.970608	50.660397	1951.714478	0.839862	0.933313	108.500000	0.946520	16.681002	0.915892	0.679235	0.645129	2485	0.611066	235668
null	1	473	2043	577	162.024384	1086.000000	1156	2041.147095	612.038086	2025	577	2059	641	10.921023	35.087025	66.219330	2043	577	2026	641	75.124321	29.372087	2031	604	2059	613	152.436081	1186.500000	2034.500000	609.000000	33.109665	1.034158	2.254499	0.519851	0.315334	37.185188	51.573963	1527.599487	0.561546	0.915297	100.500000	0.940822	24.173021	0.732745	0.329844	0.311255	1945	0.558355	185685
null	1	474	2389	577	202.066010	1878.500000	1965	2364.718018	602.433594	2334	577	2395	635	16.162432	37.686356	64.845970	2391	577	2362	635	63.434948	53.665630	2336	596	2395	598	184.478622	2239.000000	2368.231445	601.338867	34.233082	1.041375	1.208333	0.578142	0.568794	48.905834	64.319611	2733.185547	0.754185	0.838991	360.500000	0.912962	21.735786	0.905552	0.498487	0.428867	3480	0.539799	242760
null	1	475	2139	578	175.681244	1727.000000	1803	2143.033936	599.924561	2113	578	2171	624	20.534149	32.314491	58.855755	2171	598	2113	588	170.217590	45.874866	2143	578	2134	623	161.411530	1865.000000	2141.360107	596.710876	29.667830	1.036077	1.282963	0.703156	0.634782	46.892265	55.921074	2120.574951	0.796732	0.926005	138.000000	0.918775	17.871395	0.872963	0.697779	0.635447	2700	0.639630	373866
null	1	476	1046	579	273.864990	3711.500000	3831	1077.709961	610.596985	1038	579	1122	651	24.656340	48.431866	85.982559	1046	579	1093	651	123.135612	79.132332	1051	627	1122	591	251.547379	4275.500000	1079.129150	607.287415	45.860535	1.054513	1.086567	0.621851	0.639203	68.743210	87.173935	5343.849121	0.799502	0.868086	564.000000	0.918509	20.208014	0.931236	0.573520	0.509093	6804	0.545488	432239
null	1	477	2397	580	99.112701	621.000000	667	2411.808105	591.015015	2397	580	2429	604	10.252049	18.455616	35.341194	2397	580	2429	595	154.885162	26.654448	2405	602	2423	581	96.223785	644.000000	2412.296875	589.000000	17.748081	1.019497	1.325902	0.794407	0.633052	28.119064	31.548552	739.845093	0.795646	0.964286	23.000000	0.970852	15.818562	0.866665	0.580176	0.555498	942	0.659236	100638
null	1	478	2272	581	139.639603	1029.500000	1091	2256.345459	596.831360	2234	581	2282	616	11.082405	29.145441	52.392746	2282	583	2234	604	23.629377	31.550169	2236	589	2253	616	133.303299	1110.500000	2258.000000	593.500000	26.196373	1.028765	1.660617	0.663466	0.477523	36.204975	44.448669	1298.263184	0.691030	0.927060	81.000000	0.954624	18.940475	0.809878	0.423051	0.380245	1653	0.622807	167767
null	1	479	717	583	296.149261	3053.500000	3180	719.415710	631.789001	694	583	750	688	8.418368	56.314690	105.076164	720	583	716	688	87.818359	57.063370	694	589	750	618	261.402130	4052.000000	718.000000	635.500000	52.538082	1.056616	1.841394	0.437508	0.352127	62.352520	94.267242	4709.247559	0.593403	0.753578	998.500000	0.882670	28.722578	0.791872	0.160234	0.149488	5996	0.509256	387380
null	1	480	2633	583	123.982758	720.500000	775	2638.966553	603.665833	2624	583	2655	626	8.301374	23.415529	44.922153	2633	583	2646	626	106.821411	27.336178	2634	625	2655	600	116.565605	836.500000	2638.848389	604.696960	22.471388	1.025747	1.643322	0.589008	0.454593	30.288101	39.464935	964.468933	0.674235	0.861327	116.000000	0.940176	21.334801	0.825962	0.369589	0.354524	1228	0.586726	93932
null	1	481	553	585	134.367538	1119.000000	1176	568.266174	601.514465	547	585	590	625	15.516739	23.487053	43.289722	590	604	547	599	173.367493	39.893997	578	586	568	625	128.827438	1173.000000	567.586609	602.342529	22.661251	1.028797	1.085119	0.778845	0.760275	37.745926	42.770512	1356.382568	0.871937	0.953964	54.000000	0.958769	16.134615	0.947270	0.716879	0.660651	1727	0.647944	130511
null	1	482	473	587	295.421356	3023.000000	3151	484.068878	629.709961	448	587	515	664	9.746388	44.120949	79.309517	473	587	492	664	103.861031	64.569801	448	632	515	634	227.716858	3868.500000	482.500000	625.500000	39.654758	1.050297	1.228276	0.435276	0.611924	62.040337	94.035538	4022.023926	0.782256	0.781440	845.500000	0.770821	28.869923	0.913945	0.245781	0.220902	5121	0.590314	568632
null	1	483	2614	588	115.497475	703.500000	755	2619.146973	609.670227	2605	588	2632	629	9.583611	22.273064	41.976185	2614	588	2623	629	102.380760	25.824167	2605	613	2631	611	108.607567	763.000000	2619.770508	608.221130	21.028357	1.023691	1.625461	0.662718	0.508356	29.928648	36.763988	851.371582	0.712991	0.922018	59.500000	0.940346	18.961857	0.823583	0.456621	0.430278	1084	0.648985	130515
null	1	484	2109	590	171.923874	873.500000	947	2114.695801	618.917664	2094	590	2132	653	6.064595	34.242149	63.639610	2109	590	2118	653	98.130104	35.779602	2094	611	2132	624	149.428574	1243.500000	2113.500000	621.500000	31.819805	1.035179	1.778656	0.371364	0.274611	33.349285	54.725071	1788.351562	0.524033	0.702453	370.000000	0.869155	33.838375	0.747405	0.190592	0.177109	2277	0.383619	191631
null	1	485	1749	592	159.338089	1658.000000	1725	1743.446899	615.118286	1717	592	1770	638	19.044657	27.248802	53.935146	1770	609	1717	619	10.684913	42.680889	1749	592	1746	636	152.520721	1735.500000	1743.521851	614.115540	26.967829	1.034345	1.263684	0.820645	0.725690	45.945961	50.718891	1807.986572	0.851874	0.955344	77.500000	0.957214	15.312803	0.900134	0.706206	0.698917	2302	0.720243	215267
null	1	486	674	593	90.769554	426.000000	467	683.286926	606.710938	670	593	698	618	7.404564	16.560089	32.015621	698	614	673	594	141.340195	22.332848	697	604	670	611	84.918808	472.000000	684.819763	604.848816	16.045631	1.018489	1.433566	0.649739	0.529171	23.289484	28.892845	561.559692	0.727441	0.902542	46.000000	0.935543	19.340637	0.844291	0.462559	0.447133	715	0.595804	65259
null	1	487	2442	593	191.681244	1920.000000	2004	2438.093262	618.047424	2415	593	2469	651	11.214252	34.225288	66.219330	2469	604	2417	645	38.254421	46.617805	2431	594	2434	651	176.027618	2120.000000	2443.000000	624.500000	33.109665	1.038937	1.420473	0.656677	0.557496	49.443096	61.014034	2424.524170	0.746657	0.905660	200.000000	0.918335	19.136301	0.846148	0.338700	0.327660	3087	0.621963	268482
null	1	488	2540	596	120.426407	858.000000	913	2553.849854	609.929932	2533	596	2576	622	11.071115	22.520893	43.185646	2576	614	2533	610	174.685455	25.818764	2548	596	2538	621	114.832932	900.500000	2554.500000	612.000000	21.592823	1.023925	1.672646	0.743453	0.585758	33.052074	38.332916	875.718933	0.765349	0.952804	42.500000	0.953553	16.902702	0.846403	0.512722	0.491593	1115	0.769507	132279
null	1	489	1905	597	163.396973	1349.000000	1423	1906.757568	625.562195	1884	597	1923	651	12.966506	28.616217	55.785301	1905	597	1919	651	104.534454	47.037479	1884	642	1923	605	153.278336	1510.000000	1906.948975	625.309509	28.376534	1.032341	1.185976	0.634942	0.551928	41.443939	52.010872	2060.884766	0.742919	0.893377	161.000000	0.938073	19.791378	0.874603	0.464872	0.453117	2624	0.514101	257661
null	1	490	2280	597	215.237595	2052.500000	2146	2278.283203	626.640259	2252	597	2302	658	15.694960	37.076859	68.095520	2291	598	2257	657	60.046391	52.705376	2253	618	2300	642	180.528427	2315.500000	2274.000000	627.500000	34.047760	1.038615	1.292003	0.556746	0.563581	51.120682	68.512253	2818.793945	0.750720	0.886418	263.000000	0.838740	22.571117	0.843873	0.460969	0.423309	3589	0.571886	385618
null	1	491	1482	598	133.396973	849.000000	908	1478.302856	618.754395	1453	598	1498	632	11.496315	26.612492	45.177429	1498	630	1453	626	174.920395	33.844334	1483	598	1472	631	125.784874	902.500000	1476.022705	620.659119	23.879972	1.027388	1.334859	0.599550	0.529633	32.878265	42.461575	1200.873779	0.727759	0.940720	53.500000	0.942937	20.959660	0.886252	0.508941	0.431989	1529	0.555265	102969
null	1	492	1490	600	100.526909	544.500000	591	1504.209839	614.862915	1490	600	1517	630	8.788753	20.562731	39.623226	1490	600	1517	629	132.954590	24.202976	1500	629	1507	601	96.033348	585.500000	1503.500000	614.500000	19.811613	1.019876	1.637122	0.677085	0.441579	26.330191	31.998711	753.196838	0.664514	0.929974	41.000000	0.955300	18.559523	0.771476	0.443616	0.427412	959	0.567779	76577
null	1	493	1648	600	95.355339	501.500000	545	1655.743164	610.585327	1641	600	1674	622	8.712080	19.042910	33.376640	1674	616	1641	611	171.384354	24.598043	1663	600	1644	622	90.795631	542.000000	1657.625000	612.125000	16.827248	1.019146	1.356882	0.693092	0.573186	25.269144	30.352547	644.811890	0.757091	0.925277	40.500000	0.952182	18.130888	0.865909	0.522047	0.457497	821	0.610840	74808
null	1	494	2395	600	164.610168	1607.500000	1679	2396.427002	625.606323	2372	600	2416	652	16.577635	27.751078	52.952808	2395	600	2405	652	100.885529	48.118317	2372	632	2416	606	154.240875	1706.500000	2398.166260	626.050659	26.834108	1.033355	1.100471	0.745500	0.729933	45.240829	52.397045	2001.194580	0.854361	0.941987	99.000000	0.937007	16.856304	0.927173	0.626129	0.597369	2548	0.630887	214123
null	1	495	1294	602	292.007141	2852.500000	2979	1289.197754	629.966797	1243	602	1332	657	20.113689	49.087997	96.005211	1332	654	1243	618	157.976944	54.361633	1297	602	1288	657	231.908752	3359.500000	1287.500000	636.000000	48.002605	1.050161	1.766047	0.420386	0.394045	60.265377	92.948761	4098.993164	0.627730	0.849085	507.000000	0.794189	29.892435	0.768905	0.419012	0.409748	5219	0.546561	509740
null	1	496	2331	602	228.994949	2510.000000	2611	2328.885986	634.035645	2302	602	2361	667	16.175554	38.843864	73.246162	2348	663	2302	606	128.904144	51.115307	2360	635	2304	647	199.566788	2817.500000	2325.000000	634.500000	36.623081	1.043174	1.432959	0.601495	0.595681	56.531685	72.891357	2940.530762	0.771804	0.890861	307.500000	0.871490	20.891907	0.867268	0.441676	0.416425	3744	0.670406	382312
null	1	497	2656	602	124.325897	898.500000	954	2666.241211	616.256836	2648	602	2688	635	11.750033	24.107298	45.793011	2687	604	2648	628	31.607502	31.773407	2656	602	2663	635	118.282455	947.000000	2667.500000	616.000000	22.896505	1.025331	1.441237	0.730474	0.545544	33.823154	39.574162	1142.754272	0.738609	0.948786	48.500000	0.951390	17.203037	0.822188	0.513180	0.487406	1455	0.617526	149240
null	1	498	543	603	165.095459	1533.500000	1604	539.190125	626.004395	509	603	566	647	17.292446	32.133179	58.249462	566	627	509	615	168.111343	41.820129	545	603	532	643	156.053482	1668.500000	536.867920	624.002380	29.285896	1.035025	1.392857	0.707007	0.575453	44.187248	52.551514	1913.229980	0.758586	0.919089	135.000000	0.945232	17.774052	0.852769	0.593738	0.538149	2436	0.629516	230645
null	1	499	1929	603	90.769554	507.000000	548	1934.768188	618.184326	1925	603	1948	633	8.516627	16.408674	31.953091	1929	603	1940	633	110.136307	24.003939	1925	628	1948	621	87.770531	531.500000	1934.077515	618.154907	15.982882	1.018527	1.331160	0.773281	0.632255	25.407331	28.892845	602.400391	0.795145	0.953904	24.500000	0.966960	16.250713	0.874351	0.533071	0.519032	767	0.661017	79343
null	1	500	592	604	130.610168	896.500000	951	594.997925	621.087280	570	604	615	641	12.255098	25.302258	48.104053	615	608	570	625	20.695450	35.672668	592	604	595	641	123.599564	989.000000	592.707886	617.050232	24.059217	1.028434	1.348485	0.660399	0.493284	33.785488	41.574509	1347.743286	0.702342	0.906471	92.500000	0.946324	19.028463	0.817872	0.509525	0.484348	1716	0.522436	110686
null	1	501	2487	604	157.681244	1394.000000	1461	2484.020508	625.222473	2460	604	2510	651	14.773302	27.567848	50.990196	2510	616	2460	626	11.309933	45.498943	2471	606	2478	651	147.576996	1552.500000	2486.140625	626.836548	26.205019	1.033661	1.120690	0.704551	0.682652	42.129513	50.191498	1822.123779	0.826228	0.897907	158.500000	0.935920	17.835993	0.921260	0.579457	0.535889	2320	0.600862	193256
null	1	502	1618	606	124.669044	917.500000	974	1625.234131	622.782349	1607	606	1642	643	13.125031	24.115643	45.254833	1639	639	1607	607	135.000000	32.526913	1639	611	1619	637	117.950996	971.000000	1623.000000	623.000000	22.627417	1.025018	1.391304	0.741820	0.570409	34.178902	39.683392	1156.106079	0.755254	0.944902	53.500000	0.946113	16.939915	0.829634	0.580050	0.544254	1472	0.623302	111556
null	1	503	2193	606	121.740112	885.000000	939	2197.473877	623.140564	2181	606	2215	644	13.057318	22.910053	39.849716	2200	606	2188	644	72.474434	37.842175	2181	609	2215	627	116.204552	940.500000	2194.722900	624.455444	20.668543	1.025025	1.053050	0.750388	0.709583	33.568096	38.751083	1184.380371	0.842367	0.940989	55.500000	0.954530	16.746504	0.928214	0.655328	0.569938	1508	0.586870	153880
null	1	504	1226	607	225.379730	2491.500000	2588	1201.240356	633.554504	1161	607	1242	661	12.747809	42.954323	85.070557	1242	620	1161	646	17.795988	39.461361	1177	620	1222	647	208.910889	2750.500000	1201.500000	633.000000	42.535278	1.046969	2.155794	0.616369	0.438341	56.322964	71.740593	2636.581543	0.662073	0.905835	259.000000	0.926929	20.387726	0.781685	0.299700	0.296776	3357	0.742181	332301
null	1	505	2168	607	151.195953	740.000000	805	2169.566406	633.701843	2154	607	2186	653	3.832171	26.747772	46.529560	2168	607	2175	653	98.652542	29.980942	2154	627	2186	638	119.435913	952.500000	2171.500000	630.000000	23.264780	1.027136	1.551971	0.406782	0.435195	30.695232	48.127167	1095.630493	0.659693	0.776903	212.500000	0.789941	30.892185	0.817064	0.164720	0.143271	1395	0.530466	163975
null	1	506	438	608	304.835571	1452.500000	1585	440.384857	655.206299	413	608	461	684	6.804583	47.266514	76.655075	438	608	458	682	105.124008	47.641987	413	663	461	658	195.969498	2285.500000	443.099243	646.324524	38.662281	1.043280	1.608981	0.196424	0.314735	43.004425	97.032173	2868.274170	0.561012	0.635528	833.000000	0.642870	63.975712	0.813763	0.177538	0.143962	3652	0.397727	292664
null	1	507	1120	608	145.923874	1158.500000	1219	1114.578369	633.196899	1095	608	1138	657	12.259800	28.006680	52.773098	1121	608	1097	655	62.949402	32.876598	1097	636	1138	628	137.857285	1255.000000	1111.884644	632.973022	26.584604	1.031954	1.605187	0.683680	0.529640	38.406353	46.449013	1362.665771	0.727764	0.923108	96.500000	0.944721	18.380474	0.831510	0.464623	0.437746	1735	0.667723	134908
null	1	508	2234	608	117.396965	773.000000	824	2235.713623	624.850708	2216	608	2251	643	11.190428	21.372391	40.804413	2249	641	2216	617	143.972626	27.276463	2251	618	2217	627	110.615524	830.500000	2233.198975	628.039062	20.436777	1.024322	1.495957	0.704816	0.591120	31.372189	37.368614	874.148132	0.768843	0.930765	57.500000	0.942235	17.829300	0.862897	0.548491	0.523593	1113	0.694519	159816
null	1	509	1780	609	127.154327	979.500000	1036	1789.292480	624.285706	1768	609	1808	644	14.288708	22.430140	42.801868	1798	644	1772	610	127.405357	34.858292	1805	613	1768	622	120.072144	1033.500000	1787.247070	625.281616	21.587090	1.026026	1.227882	0.761293	0.680752	35.314842	40.474480	1171.814087	0.825077	0.947750	54.000000	0.944302	16.506609	0.892955	0.667667	0.637032	1492	0.656501	159216
null	1	510	2531	612	148.024384	1349.000000	1412	2521.447510	636.342773	2498	612	2543	658	18.142900	26.149939	46.270943	2531	612	2526	658	83.796555	45.060677	2498	643	2543	646	140.039993	1424.500000	2521.160645	634.590332	24.640158	1.031587	1.026859	0.773669	0.802242	41.443939	47.117626	1637.555176	0.895680	0.946999	75.500000	0.946060	16.242563	0.963372	0.784203	0.693803	2085	0.647002	171643
null	1	511	2689	612	133.195953	856.000000	912	2686.977051	634.134888	2665	612	2710	650	11.494519	23.588697	45.541191	2710	629	2665	636	8.841815	37.636257	2689	612	2696	649	123.259811	1023.000000	2687.500000	632.500000	22.770596	1.028784	1.210035	0.606319	0.525503	33.013527	42.397591	1346.172485	0.724916	0.836755	167.000000	0.925402	20.725658	0.861524	0.504797	0.487289	1714	0.499417	139627
null	1	512	668	613	243.137085	2582.000000	2688	677.292053	657.376465	650	613	706	689	14.296997	45.338886	80.529495	668	613	706	684	118.156189	58.165024	650	676	686	620	215.958069	3067.500000	680.159607	652.161011	41.005413	1.046072	1.384500	0.548863	0.506940	57.336765	77.392937	3678.804932	0.711997	0.841728	485.500000	0.888215	22.895290	0.853620	0.355075	0.315336	4684	0.551238	306838
null	1	513	2588	613	243.580734	2793.500000	2902	2582.861816	637.835632	2539	613	2623	664	19.025517	46.302864	84.599052	2613	664	2539	623	151.011185	59.823364	2603	613	2568	662	223.396133	3262.000000	2580.140137	636.027344	43.153587	1.046957	1.414147	0.591661	0.496967	59.638870	77.534157	3974.900146	0.704959	0.856376	468.500000	0.917134	21.239153	0.840544	0.449781	0.410893	5061	0.551966	420108
null	1	514	616	614	223.764496	2372.000000	2465	623.336304	652.670166	594	614	653	687	18.186625	39.359936	73.027390	616	614	618	687	91.569351	59.142193	594	648	653	642	201.222153	2852.000000	621.673157	650.371948	36.811745	1.046043	1.234777	0.595309	0.566309	54.955658	71.226456	3392.134766	0.752535	0.831697	480.000000	0.899259	21.109001	0.877082	0.498077	0.462059	4319	0.549201	288990
null	1	515	1682	614	142.325897	1134.500000	1199	1698.736450	628.763123	1675	614	1724	647	13.821015	26.073812	51.865211	1724	635	1675	618	160.866364	35.187363	1715	615	1697	646	134.872986	1235.000000	1699.500000	626.500000	25.932606	1.028411	1.473973	0.703795	0.536985	38.006451	45.303741	1433.351685	0.732793	0.918624	100.500000	0.947635	17.855145	0.827750	0.532959	0.530073	1825	0.621644	131078
null	1	516	2060	615	238.592926	2756.000000	2856	2076.732910	646.616943	2037	615	2107	687	17.761343	42.506569	78.000000	2060	615	2090	687	112.619865	63.846153	2037	641	2107	643	217.799118	3182.500000	2074.982910	651.427246	39.388241	1.049550	1.221687	0.608379	0.576767	59.237221	75.946487	3911.282959	0.759452	0.865986	426.500000	0.912848	20.655510	0.888816	0.455419	0.417849	4980	0.553414	417956
null	1	517	694	616	91.497475	516.500000	556	696.717651	631.030579	685	616	709	648	9.927512	17.017809	32.249031	694	616	698	648	97.125015	24.186773	685	636	709	633	87.076553	547.500000	696.500000	631.937500	16.132387	1.019554	1.333333	0.775286	0.632335	25.644262	29.124550	612.610596	0.795195	0.943379	31.000000	0.951683	16.208689	0.859478	0.615678	0.583360	780	0.662179	69354
null	1	518	1404	618	358.433533	4337.500000	4491	1381.396362	654.878845	1330	618	1430	700	23.755207	59.246037	110.072701	1430	621	1330	667	24.702431	76.276855	1364	628	1390	700	282.835815	5085.500000	1380.785645	645.707947	55.068451	1.063898	1.443068	0.424260	0.455817	74.314713	114.092941	6594.203125	0.675142	0.852915	748.000000	0.789089	29.619507	0.817909	0.431628	0.400959	8396	0.516615	743503
null	1	519	752	619	146.325897	743.500000	810	759.407410	649.700012	746	619	777	669	6.807707	31.581001	54.120235	752	619	777	667	117.512001	31.430017	746	669	758	624	137.002121	918.500000	760.037048	645.324463	27.524006	1.028196	1.721928	0.436364	0.323200	30.767736	46.576981	1335.962280	0.568507	0.809472	175.000000	0.936281	28.797941	0.805782	0.251577	0.215563	1701	0.437096	93789
null	1	520	1548	619	119.053825	748.000000	799	1542.687134	638.529419	1528	619	1558	662	9.764573	23.623909	44.944408	1552	619	1536	661	69.145538	27.678637	1528	636	1558	635	112.166672	804.500000	1544.000000	640.000000	22.472204	1.025407	1.623794	0.663170	0.471477	30.860706	37.896008	977.035339	0.686642	0.929770	56.500000	0.942151	18.948948	0.794398	0.434518	0.413334	1244	0.601286	114124
null	1	521	1667	619	126.568542	918.000000	974	1660.396362	635.332642	1641	619	1677	658	13.461587	22.952024	40.024994	1673	619	1664	658	77.005386	37.251724	1642	626	1677	640	119.653862	983.000000	1660.706787	636.701599	21.551525	1.026055	1.074447	0.720114	0.729609	34.188213	40.288017	1171.028687	0.854172	0.933876	65.000000	0.945368	17.450541	0.951581	0.672659	0.586510	1491	0.615694	106178
null	1	522	951	620	387.261963	7123.500000	7291	922.966125	663.688354	855	620	987	710	27.887978	68.066132	132.849533	987	675	855	660	173.516922	97.328148	969	620	899	710	348.778290	7808.000000	921.158813	666.102600	66.439659	1.078560	1.364965	0.596889	0.513906	95.236137	123.269318	10155.198242	0.716872	0.912333	684.500000	0.900626	21.053110	0.835679	0.419843	0.409719	12930	0.550928	1253221
null	1	523	1992	620	194.024384	1939.000000	2025	1998.769897	654.080505	1979	620	2024	689	14.915687	35.068584	69.720871	1992	620	2002	689	98.246323	50.271889	1979	681	2024	641	183.169830	2123.000000	1997.000000	654.500000	34.860435	1.039732	1.386876	0.647254	0.507881	49.687138	61.759880	2752.820557	0.712658	0.913330	184.000000	0.944056	19.414885	0.836260	0.427869	0.425329	3505	0.553210	278474
null	1	524	749	621	124.911690	619.000000	675	741.263733	649.014832	730	621	751	672	8.716021	29.063381	52.630791	749	621	736	672	75.699722	22.325335	730	649	751	657	117.134911	710.000000	742.500000	646.500000	26.315395	1.025146	2.357447	0.498534	0.284525	28.073748	39.760624	922.842834	0.533409	0.871831	91.000000	0.937742	25.206671	0.708429	0.331214	0.299897	1175	0.526809	83239
null	1	525	1045	621	331.563477	2561.000000	2705	1023.497986	659.165649	981	621	1065	688	0.971680	47.476948	85.000000	1065	651	981	638	171.202591	73.552940	1046	621	998	688	241.523590	4012.500000	1022.054138	651.931580	43.353561	1.052704	1.155630	0.292743	0.451317	57.103123	105.539940	4910.309082	0.671801	0.638255	1451.500000	0.728438	42.926338	0.904463	0.022863	0.020466	6252	0.409629	537144
null	1	526	1430	623	344.977692	4156.500000	4307	1434.736206	690.421387	1391	623	1468	743	23.148586	67.587563	123.454445	1430	623	1459	743	103.585991	77.899178	1391	702	1468	689	302.893829	5485.000000	1444.500000	683.000000	61.727222	1.069669	1.584798	0.438890	0.347236	72.747650	109.809814	7553.174316	0.589267	0.757794	1328.500000	0.878010	28.632170	0.780969	0.375014	0.342498	9617	0.432203	780927
null	1	527	1767	624	183.438599	1466.500000	1547	1761.049072	647.298645	1732	624	1796	664	8.701496	34.974991	65.000000	1796	646	1733	662	14.250032	40.292309	1767	624	1785	661	168.662125	1803.000000	1763.381592	649.596313	32.816055	1.036045	1.613211	0.547659	0.441942	43.211178	58.390320	2056.957764	0.664787	0.813367	336.500000	0.919447	22.945599	0.825951	0.267738	0.248792	2619	0.559947	176221
null	1	528	1950	624	141.639603	827.500000	890	1956.659546	639.804504	1939	624	1979	667	8.005838	27.714905	46.238514	1979	624	1962	667	68.428696	31.294260	1941	635	1950	624	131.924301	1049.000000	1963.184204	642.607727	24.421003	1.028819	1.477540	0.518332	0.492800	32.459293	45.085289	1136.471191	0.701997	0.788846	221.500000	0.931408	24.243841	0.908178	0.346284	0.288864	1447	0.571873	136197
null	1	529	1981	624	138.426407	716.000000	780	1973.487183	654.865356	1963	624	1983	682	5.911664	32.298077	59.908264	1983	624	1968	682	75.499832	20.848543	1964	648	1977	681	133.023499	792.000000	1975.500000	653.000000	29.954132	1.027260	2.873499	0.469553	0.254009	30.193369	44.062492	980.962280	0.503993	0.904040	76.000000	0.960969	26.762388	0.706792	0.197357	0.183035	1249	0.573259	114543
null	1	530	1243	625	257.279205	3074.000000	3185	1251.623291	670.271301	1228	625	1286	718	18.465059	48.058842	93.048378	1243	625	1246	718	91.847610	59.130531	1228	693	1286	657	235.036514	3497.000000	1244.500000	671.500000	46.524189	1.052932	1.573610	0.583585	0.452060	62.561478	81.894516	4321.260742	0.672354	0.879039	423.000000	0.913546	21.533051	0.804038	0.396892	0.384218	5502	0.558706	332287
null	1	531	1810	625	233.421356	2843.000000	2940	1820.160889	658.289795	1787	625	1861	697	20.894724	41.484631	75.504967	1861	651	1787	666	11.458753	70.366234	1810	625	1809	697	216.897766	3195.500000	1823.456787	661.623230	39.017231	1.050963	1.073028	0.655701	0.634945	60.164940	74.300323	4172.820312	0.796834	0.889689	352.500000	0.929211	19.164801	0.914386	0.553466	0.503674	5313	0.535103	364008
null	1	532	2134	625	131.012192	851.500000	912	2141.971436	641.553711	2120	625	2164	655	11.446307	24.959976	44.011364	2164	652	2120	653	1.301953	30.651176	2134	625	2163	655	124.622681	951.000000	2141.862061	646.431030	22.827644	1.025654	1.435878	0.623406	0.559713	32.926640	41.702477	1059.502075	0.748140	0.895373	99.500000	0.951230	20.157598	0.901327	0.520152	0.458586	1349	0.631208	153365
null	1	533	1608	626	203.722870	1800.500000	1887	1598.765747	664.104370	1575	626	1626	699	10.950583	39.207348	77.833153	1608	626	1581	699	69.702431	39.982960	1579	662	1622	661	186.378799	2093.500000	1594.500000	662.500000	38.916576	1.043248	1.946658	0.545159	0.378420	47.879723	64.847000	2444.159180	0.615158	0.860043	293.000000	0.914864	23.050823	0.762223	0.281386	0.279299	3112	0.578567	204259
null	1	534	2454	626	136.367538	1047.000000	1105	2454.024414	648.417175	2434	626	2474	670	13.089631	24.235422	46.486557	2458	626	2443	670	71.175293	38.183083	2434	653	2474	654	127.724663	1132.500000	2451.439453	648.320312	23.264463	1.029169	1.217465	0.707513	0.616882	36.511395	43.407135	1394.081787	0.785418	0.924503	85.500000	0.936621	17.761322	0.874576	0.563158	0.540103	1775	0.589859	156549
null	1	535	568	627	147.539108	1233.000000	1297	574.774841	653.207397	557	627	594	678	14.796109	27.068926	52.392746	568	627	580	678	103.240517	36.589035	562	671	593	643	138.393250	1336.000000	574.000000	652.500000	26.196373	1.030599	1.431925	0.711801	0.571914	39.622017	46.963154	1505.608276	0.756250	0.922904	103.000000	0.938011	17.654329	0.840802	0.564815	0.546609	1917	0.643192	155816
null	1	536	2633	627	193.338089	2371.000000	2455	2643.396729	654.663574	2615	627	2676	682	22.959064	32.808445	62.936478	2676	651	2616	670	17.571259	56.962196	2633	627	2648	682	181.327393	2455.000000	2644.345459	655.446777	31.965355	1.040307	1.104881	0.797089	0.762144	54.944073	61.541428	2815.652344	0.873008	0.965784	84.000000	0.937877	15.765339	0.917088	0.729595	0.699791	3585	0.661367	349213
null	1	537	1448	628	150.911682	1103.000000	1172	1474.918945	646.075928	1448	628	1496	666	13.076190	32.424820	53.712196	1448	628	1495	654	151.049011	42.038868	1467	666	1496	634	143.143799	1234.500000	1471.500000	641.000000	26.856098	1.029814	1.277679	0.608611	0.486788	37.475101	48.036682	1773.429077	0.697702	0.893479	131.500000	0.948527	20.647631	0.848301	0.486898	0.403277	2258	0.488485	158719
null	1	538	2216	629	175.237595	1610.500000	1684	2222.476807	652.209045	2188	629	2255	671	16.284008	35.031479	68.066147	2255	658	2188	646	169.845734	41.768196	2218	629	2210	670	165.458023	1770.000000	2221.500000	652.000000	34.033073	1.037794	1.629617	0.659046	0.442597	45.283024	55.779858	2232.886963	0.665280	0.909887	159.500000	0.944193	19.067503	0.773761	0.478476	0.464839	2843	0.566479	254535
null	1	539	1139	630	146.066010	1004.500000	1063	1134.270020	652.265259	1107	630	1160	672	10.204185	28.089300	54.129475	1160	648	1107	659	11.725112	39.497890	1139	630	1131	672	136.845993	1141.500000	1133.500000	653.500000	27.064737	1.032938	1.370440	0.591645	0.436508	35.762676	46.494255	1679.181274	0.660688	0.879982	137.000000	0.936878	21.239702	0.804727	0.377029	0.363277	2138	0.469832	130958
null	1	540	1925	630	71.455841	294.000000	327	1928.740112	641.932739	1921	630	1939	653	7.350461	13.505302	25.455845	1939	635	1921	653	45.000000	19.798990	1925	630	1937	646	68.563400	316.500000	1928.447388	642.447388	12.915934	1.014439	1.285714	0.723572	0.577673	19.347672	22.745102	395.840668	0.760048	0.928910	22.500000	0.959521	17.367134	0.857344	0.577507	0.544265	504	0.583333	43131
null	1	541	1500	631	119.012192	846.500000	901	1513.155396	646.570496	1497	631	1533	662	13.858128	23.961655	44.204071	1533	660	1498	633	142.352386	31.037865	1518	631	1497	654	114.114120	894.000000	1515.500000	646.500000	22.102036	1.023274	1.424198	0.751024	0.551585	32.829823	37.882759	1077.566284	0.742688	0.946868	47.500000	0.958844	16.732311	0.821726	0.627007	0.578346	1372	0.616983	112934
null	1	542	2712	631	213.480225	2265.000000	2357	2699.496826	666.065735	2662	631	2730	691	15.271256	39.350189	68.622154	2712	631	2662	678	43.228531	52.373756	2678	652	2730	675	194.430344	2554.000000	2695.424805	663.462585	36.449352	1.044538	1.310239	0.624544	0.612420	53.701839	67.952866	2822.720947	0.782573	0.886844	289.000000	0.910765	20.120886	0.901882	0.445082	0.388086	3594	0.630217	338776
null	1	543	2370	633	162.994949	1463.000000	1531	2376.654541	658.306335	2350	633	2403	682	15.706889	27.255804	54.129475	2403	653	2350	664	11.725112	50.009724	2370	633	2380	682	152.966339	1631.500000	2376.500000	658.500000	27.064737	1.035403	1.082379	0.692000	0.635751	43.159580	51.882904	2126.072754	0.797340	0.896721	168.500000	0.938473	18.159504	0.899523	0.580345	0.576277	2707	0.540451	189683
null	1	544	354	634	336.835571	2022.500000	2171	356.480438	668.193481	326	634	397	698	8.670708	42.807201	81.492332	397	682	326	642	150.603943	58.606743	355	634	335	690	212.586166	2949.500000	361.500000	662.000000	40.746166	1.047025	1.390494	0.224007	0.387762	50.745708	107.218094	3751.061523	0.622705	0.685709	927.000000	0.631127	56.097996	0.830364	0.212798	0.202553	4776	0.423472	384632
null	1	545	1726	636	198.551300	1951.500000	2035	1699.918457	660.040283	1666	636	1731	686	11.040596	36.145741	67.675697	1730	640	1666	662	18.970407	46.486408	1679	641	1694	685	182.706924	2272.000000	1698.680298	652.978882	33.902489	1.039927	1.455817	0.622061	0.542517	49.847034	63.200840	2470.862549	0.736557	0.858935	320.500000	0.920200	20.201187	0.859355	0.326279	0.305447	3146	0.620311	247570
null	1	546	1559	637	193.237595	1596.500000	1679	1562.807007	674.816528	1543	637	1579	714	10.261443	39.313320	77.317528	1559	637	1566	714	95.194427	35.218407	1543	663	1578	659	179.924850	1884.500000	1562.500000	675.500000	38.658764	1.039477	2.195373	0.537274	0.340035	45.085773	61.509434	2138.639160	0.583125	0.847174	288.000000	0.931107	23.389143	0.740736	0.265436	0.261017	2723	0.586302	202049
null	1	547	517	638	220.166519	2250.000000	2347	531.862793	670.879395	498	638	561	703	16.863235	43.384506	75.166481	555	649	498	698	40.683971	58.230743	517	638	547	689	202.120407	2680.000000	526.500000	673.500000	37.583241	1.044574	1.290838	0.583297	0.507042	53.523724	70.081177	3437.687744	0.712069	0.839552	430.000000	0.918034	21.543688	0.855926	0.448690	0.388693	4377	0.514051	341809
null	1	548	1638	641	112.669044	694.500000	745	1641.547607	655.907410	1624	641	1664	667	10.102750	23.545980	40.496914	1664	663	1626	649	159.775146	27.607042	1643	642	1631	667	106.742981	740.500000	1644.118408	657.763184	20.559711	1.022902	1.466905	0.687500	0.539186	29.736591	35.863670	878.075134	0.734293	0.937880	46.000000	0.947403	18.278351	0.839011	0.498939	0.429065	1118	0.621199	88526
null	1	549	2029	642	252.450790	2803.000000	2912	2042.037109	676.647339	2004	642	2085	700	19.745132	45.296921	81.006172	2085	689	2004	690	0.707319	58.193096	2029	642	2045	700	218.253906	3058.500000	2044.625122	680.367065	41.751549	1.048401	1.392024	0.552687	0.543872	59.740192	80.357582	3702.366943	0.737477	0.916462	255.500000	0.864540	22.736855	0.857618	0.487497	0.435905	4714	0.594612	496922
null	1	550	1883	644	131.740112	765.000000	824	1901.564331	658.712402	1878	644	1919	679	8.112571	25.492113	48.795490	1883	644	1917	679	134.169678	31.498812	1878	656	1919	653	122.679688	899.500000	1899.746338	661.746399	24.400309	1.026368	1.549122	0.553905	0.409084	31.209425	41.934181	1207.156982	0.639597	0.850473	134.500000	0.931225	22.686872	0.800282	0.332513	0.318238	1537	0.497723	127550
null	1	551	2297	644	278.492432	2470.500000	2589	2291.375732	684.836975	2266	644	2313	739	11.406571	55.147873	96.881371	2300	644	2281	739	78.690071	51.382427	2266	658	2310	700	230.012558	2954.000000	2290.500000	691.500000	48.440685	1.049796	1.885496	0.400284	0.335131	56.085098	88.646889	3909.712158	0.578905	0.836324	483.500000	0.825920	31.393656	0.755721	0.235475	0.206836	4978	0.496284	490035
null	1	552	654	645	69.254837	279.000000	308	651.889587	658.347412	643	645	661	671	7.118871	13.513212	26.305893	654	645	650	671	81.253838	17.790691	643	658	661	658	66.105484	301.000000	652.000000	658.000000	13.152946	1.015468	1.478632	0.730994	0.513344	18.847649	22.044498	367.566345	0.716480	0.926910	22.000000	0.954525	17.190796	0.799898	0.541238	0.526808	468	0.596154	35133
null	1	553	2496	645	150.509674	1154.000000	1217	2500.507080	664.513550	2474	645	2526	687	12.356948	27.551294	52.153618	2526	661	2474	657	175.601288	41.492805	2497	645	2502	687	139.999207	1302.000000	2499.854492	661.024109	26.165670	1.032593	1.256932	0.640158	0.540191	38.331688	47.908714	1699.601685	0.734977	0.886329	148.000000	0.930168	19.630121	0.854459	0.473867	0.448507	2164	0.533272	133113
null	1	554	1230	646	248.610168	2970.500000	3084	1206.619995	682.620972	1177	646	1233	717	20.737305	43.994083	82.377182	1231	646	1186	715	56.888657	75.312119	1177	663	1233	715	227.466095	3377.500000	1209.743286	681.310791	41.215324	1.044275	1.093810	0.603951	0.557347	61.499252	79.135078	4872.610352	0.746557	0.879497	407.000000	0.914951	20.806940	0.878941	0.503472	0.471366	6204	0.478804	393678
null	1	555	2416	647	134.468033	1152.500000	1211	2421.539307	668.859619	2403	647	2441	690	15.107841	23.053612	45.276924	2438	685	2405	654	136.789917	36.376144	2432	653	2414	686	126.796768	1206.000000	2422.150391	668.807678	22.658381	1.028135	1.244687	0.800963	0.715809	38.306770	42.802505	1293.550781	0.846055	0.955638	53.500000	0.942951	15.689070	0.891418	0.667353	0.655335	1647	0.699757	165027
null	1	556	1937	648	156.468033	1404.500000	1474	1940.945679	672.198120	1919	648	1966	692	15.049448	27.694792	53.535034	1966	684	1921	655	147.200470	41.636284	1944	650	1923	686	145.659485	1506.500000	1943.500000	669.500000	26.767517	1.031572	1.285778	0.720909	0.623958	42.287880	49.805325	1750.652466	0.789910	0.932293	102.000000	0.930922	17.431290	0.866066	0.562228	0.543404	2229	0.630103	240161
null	1	557	2544	648	144.267029	1310.500000	1371	2544.267578	671.105042	2521	648	2566	693	17.283016	24.267796	47.434166	2566	663	2521	678	18.434948	43.323204	2544	648	2552	691	136.564072	1387.500000	2543.500000	670.500000	23.717083	1.031236	1.094890	0.791248	0.741591	40.848263	45.921619	1613.993286	0.861157	0.944504	77.000000	0.946606	15.881705	0.916422	0.728716	0.712179	2055	0.637713	185149
null	1	558	1073	649	166.267029	1524.500000	1596	1079.307617	674.164185	1058	649	1099	707	13.693340	33.724838	60.406952	1087	707	1067	650	109.334808	39.747082	1095	655	1062	681	156.039948	1645.000000	1077.000000	678.500000	30.203476	1.034441	1.519783	0.692987	0.531941	44.057392	52.924438	1885.740967	0.729343	0.926748	120.500000	0.938490	18.133633	0.822241	0.453370	0.406031	2401	0.634944	246497
null	1	559	2184	649	388.090393	3318.500000	3486	2178.665771	700.862305	2152	649	2208	767	3.552468	69.595985	121.753853	2187	649	2157	767	75.735489	49.049782	2157	698	2201	724	278.963104	4286.500000	2172.000000	708.000000	60.876926	1.061413	2.482250	0.276876	0.285027	65.001884	123.533012	4690.397949	0.533880	0.774175	968.000000	0.718810	45.386215	0.729313	0.058355	0.051044	5972	0.555677	583116
null	1	560	1161	650	201.923874	2439.500000	2528	1158.009155	686.449341	1130	650	1184	716	21.040880	39.354374	70.007141	1184	716	1158	651	111.801407	51.623302	1175	663	1131	692	193.213470	2539.500000	1164.587036	685.757568	35.937027	1.041788	1.356115	0.751857	0.633762	55.732109	64.274368	2838.428955	0.796092	0.960622	100.000000	0.956863	16.713774	0.878507	0.601107	0.534652	3614	0.675014	392380
null	1	561	511	653	226.066010	1581.500000	1680	484.803558	678.655945	460	653	513	708	7.935442	36.667160	67.424034	511	653	472	708	54.659893	51.406002	463	660	509	684	176.957291	2106.000000	490.384674	679.709106	33.739731	1.037526	1.311598	0.388874	0.442945	44.873470	71.959045	2722.189941	0.665541	0.750950	524.500000	0.782768	32.314793	0.835418	0.235389	0.216418	3466	0.456290	296975
null	1	562	2118	655	195.639603	1765.500000	1855	2139.235107	675.002686	2103	655	2165	699	18.743229	36.727997	65.145988	2165	661	2103	681	17.878696	53.234283	2118	655	2155	699	175.087173	2050.000000	2134.760742	673.358093	32.667095	1.036760	1.223760	0.579648	0.529666	47.412071	62.274021	2723.760742	0.727782	0.861220	284.500000	0.894947	21.679329	0.855494	0.575422	0.510325	3468	0.509083	335631
null	1	563	1304	656	214.710678	2394.000000	2492	1306.179810	684.432556	1279	656	1330	714	20.115267	37.091980	67.201187	1328	713	1288	659	126.528854	62.350086	1330	656	1285	700	192.161682	2585.000000	1310.814941	683.861938	33.828304	1.037896	1.077804	0.652569	0.674964	55.209923	68.344528	3290.818359	0.821562	0.926112	191.000000	0.894980	19.256756	0.910207	0.598658	0.542308	4190	0.571360	439889
null	1	564	1495	656	232.066010	2326.500000	2428	1523.572510	682.789124	1482	656	1556	712	15.624766	44.834656	86.608315	1556	711	1482	666	148.695877	49.464073	1541	664	1505	700	208.835663	2801.500000	1519.000000	688.500000	43.304157	1.045216	1.750934	0.542862	0.394906	54.426022	73.868904	3364.645752	0.628416	0.830448	475.000000	0.899898	23.148350	0.767530	0.360814	0.348498	4284	0.543067	263365
null	1	565	1097	657	236.450790	2399.000000	2500	1112.839966	700.675598	1089	657	1137	745	16.826111	46.459267	89.627007	1097	657	1114	745	100.933815	47.697678	1089	709	1137	706	213.335693	2817.500000	1105.500000	701.000000	44.813503	1.047606	1.879064	0.539211	0.380244	55.267548	75.264626	3357.577148	0.616639	0.851464	418.500000	0.902241	23.305117	0.757661	0.375470	0.362169	4275	0.561170	320604
null	1	566	1761	658	87.840622	302.500000	341	1757.231689	668.689148	1746	658	1772	685	4.945229	17.129337	31.384710	1768	658	1752	685	59.349331	20.328371	1746	665	1772	661	81.194458	367.500000	1760.323486	671.602966	15.772202	1.018504	1.543887	0.492657	0.391020	19.625366	27.960537	501.084015	0.625316	0.823129	65.000000	0.924338	25.507353	0.823490	0.315136	0.288699	638	0.474138	37930
null	1	567	1877	658	121.497475	708.500000	763	1888.964600	676.283081	1874	658	1910	690	10.635267	23.608040	44.045429	1910	687	1876	659	140.527542	30.377726	1891	663	1876	690	113.095497	792.000000	1891.762695	674.476929	22.122990	1.023620	1.449925	0.603136	0.464995	30.034817	38.673847	1050.862793	0.681905	0.894571	83.500000	0.930847	20.835054	0.817325	0.482923	0.450493	1338	0.529522	125757
null	1	568	595	659	98.568542	603.000000	645	597.382935	675.004639	582	659	613	689	11.617055	18.022449	31.622776	613	684	587	666	145.304840	27.954535	603	662	590	687	93.454956	637.500000	598.583984	675.399536	16.786602	1.021230	1.131222	0.779921	0.767763	27.708544	31.375341	694.291992	0.876221	0.945882	34.500000	0.948122	16.112368	0.940703	0.734727	0.644588	884	0.682127	89299
null	1	569	2257	659	214.994949	1731.000000	1825	2256.788574	696.338623	2231	659	2277	727	9.503738	37.358280	70.880180	2257	659	2277	727	106.389542	52.257202	2231	713	2274	674	186.487137	2095.500000	2261.747070	694.544922	35.860546	1.039722	1.356372	0.470598	0.438690	46.946541	68.435020	2909.114746	0.662337	0.826056	364.500000	0.867402	26.702963	0.837480	0.268164	0.254394	3704	0.467333	297493
null	1	570	2471	659	165.095459	1380.500000	1451	2467.862793	680.474854	2440	659	2501	699	14.681537	34.216206	61.294373	2501	689	2440	683	174.382416	40.786777	2472	659	2462	699	153.997910	1507.000000	2470.596680	685.016113	30.663128	1.035003	1.502800	0.636467	0.467849	41.925018	52.551514	1963.495361	0.683995	0.916058	126.500000	0.932781	19.743940	0.799732	0.479050	0.429081	2500	0.552200	169972
null	1	571	2587	659	138.367538	1105.000000	1164	2588.811035	674.262024	2566	659	2615	695	14.536407	26.286510	49.365982	2615	672	2566	678	6.981058	35.490028	2587	659	2585	695	131.750259	1175.500000	2590.416260	674.316711	24.692587	1.029458	1.390982	0.725277	0.577320	37.509060	44.043755	1376.017578	0.759816	0.940026	70.500000	0.952176	17.326311	0.849520	0.588924	0.552999	1752	0.630708	165392
null	1	572	1774	662	109.740112	568.000000	616	1771.172119	677.167236	1753	662	1788	693	8.245371	24.101902	43.863426	1785	663	1753	693	43.152390	19.560717	1768	667	1787	676	102.976425	620.000000	1769.000000	678.000000	21.931713	1.022934	2.242424	0.592690	0.375884	26.892380	34.931362	673.871643	0.613093	0.916129	52.000000	0.938366	21.202276	0.747284	0.375957	0.342105	858	0.662005	92855
null	1	573	1621	663	164.225403	1335.000000	1409	1634.698364	681.045410	1606	663	1660	702	12.049198	28.938667	55.973209	1660	667	1607	685	18.758650	46.611588	1615	665	1651	702	152.692047	1525.500000	1634.309570	679.051025	28.376534	1.032230	1.200843	0.622029	0.542539	41.228325	52.274567	2049.103760	0.736573	0.875123	190.500000	0.929771	20.202232	0.868333	0.430534	0.416370	2609	0.511690	168623
null	1	574	1666	664	193.438599	1837.500000	1923	1673.892822	700.951111	1652	664	1696	731	16.107199	37.784687	72.235725	1666	664	1693	731	111.948700	44.991589	1656	724	1690	688	180.482071	2053.000000	1679.500000	697.500000	36.117863	1.038672	1.605538	0.617093	0.448367	48.369183	61.573418	2552.543945	0.669602	0.895032	215.500000	0.933020	20.363806	0.795302	0.445962	0.426289	3250	0.565385	219652
null	1	575	1733	664	107.012192	674.500000	723	1735.486816	679.970947	1718	664	1751	693	12.038894	20.258665	37.589893	1751	693	1718	675	151.389542	30.486919	1744	666	1728	692	102.077324	722.000000	1735.217651	682.684326	18.854603	1.021562	1.232984	0.740159	0.607785	29.305290	34.063038	900.066284	0.779606	0.934211	47.500000	0.953885	16.977924	0.864387	0.640539	0.594259	1146	0.588569	96959
null	1	576	2348	665	134.426407	1059.000000	1121	2335.403320	684.853699	2316	665	2351	705	14.932027	23.512732	45.343136	2350	667	2316	697	41.423664	41.549839	2323	669	2345	705	127.416389	1129.000000	2335.148682	684.148621	23.061396	1.026063	1.091295	0.736439	0.655817	36.720032	42.789253	1479.690186	0.809826	0.937998	70.000000	0.947852	17.063700	0.894466	0.658623	0.635061	1884	0.562102	164879
null	1	577	1467	668	109.497475	652.500000	701	1482.920166	683.600586	1467	668	1498	702	9.545918	22.289635	39.623226	1467	668	1496	695	137.045410	27.256741	1480	702	1491	675	103.268417	688.000000	1480.849365	682.198792	19.834606	1.022616	1.453704	0.683884	0.529165	28.823408	34.854130	848.230042	0.727437	0.948401	35.500000	0.943112	18.375013	0.829598	0.481835	0.428267	1080	0.604167	103837
null	1	578	2352	668	138.124893	1003.500000	1063	2362.767578	693.231445	2347	668	2379	718	9.770380	27.432947	50.990196	2352	668	2362	718	101.309929	35.104790	2347	707	2378	683	131.326797	1125.500000	2357.000000	693.000000	25.495098	1.028537	1.452514	0.660972	0.491421	35.744873	43.966518	1405.862671	0.701015	0.891604	122.000000	0.950783	19.011944	0.819817	0.383226	0.356155	1790	0.560615	137865
null	1	579	767	669	124.911690	761.000000	817	755.563049	680.676880	732	669	778	696	9.686728	25.293608	47.801674	778	669	732	682	15.780753	27.174780	742	671	757	695	118.389015	854.500000	755.000000	675.500000	23.900837	1.025296	1.759045	0.612898	0.424042	31.127726	39.760624	1020.232239	0.651185	0.890579	93.500000	0.947782	20.503193	0.788349	0.405288	0.382971	1299	0.585835	88900
null	1	580	2234	669	170.911682	1554.000000	1633	2220.922852	693.595825	2203	669	2244	723	15.905598	34.435928	66.030296	2241	669	2203	723	54.865807	40.254250	2208	673	2234	706	160.724182	1642.500000	2222.000000	696.000000	33.015148	1.033028	1.640331	0.668525	0.453811	44.481617	54.402882	2087.588379	0.673655	0.946119	88.500000	0.940393	18.797173	0.774797	0.481767	0.461890	2658	0.584650	250755
null	1	581	1335	671	178.468033	1253.500000	1334	1356.395752	694.030762	1332	671	1389	708	11.975808	33.564011	63.245552	1335	671	1387	707	145.304840	36.682423	1332	704	1369	685	157.926208	1402.000000	1360.348633	689.940796	31.643471	1.032565	1.724138	0.494554	0.399001	39.950043	56.808140	1822.123779	0.631666	0.894080	148.500000	0.884899	25.409525	0.794830	0.378708	0.356805	2320	0.540302	254628
null	1	582	2400	671	107.740112	621.000000	668	2394.730469	687.848816	2380	671	2412	704	9.510298	18.350128	35.000000	2402	671	2381	699	53.130104	27.400000	2380	684	2412	687	100.157166	699.500000	2394.205811	687.029419	17.823870	1.022608	1.277372	0.672274	0.645454	28.119064	34.294743	753.196838	0.803402	0.887777	78.500000	0.929618	18.692322	0.910886	0.543446	0.518269	959	0.647550	80924
null	1	583	779	672	115.296463	582.500000	631	787.480164	694.794006	772	672	804	712	7.558780	24.320343	43.081318	779	672	795	712	111.801407	25.068871	772	691	803	701	108.035080	686.000000	789.272705	691.090881	21.679293	1.025041	1.718518	0.550648	0.399602	27.233473	36.700005	848.230042	0.632141	0.849125	103.500000	0.937020	22.821072	0.798226	0.350908	0.310801	1080	0.539352	106258
null	1	584	2616	674	173.195953	1351.000000	1427	2605.742920	704.816406	2581	674	2630	725	14.185933	32.808147	56.080299	2617	674	2588	722	58.861027	52.995438	2585	697	2630	725	161.833725	1595.000000	2610.223877	702.884094	29.668291	1.034726	1.058210	0.565965	0.546946	41.474651	55.129986	2334.203369	0.739558	0.847022	244.000000	0.934397	22.203434	0.918563	0.505915	0.432391	2972	0.454576	210760
null	1	585	2619	675	149.840622	959.500000	1029	2633.524902	698.936829	2619	675	2647	731	9.915017	33.433914	60.926186	2619	675	2643	731	113.198593	29.937866	2632	725	2647	684	142.118408	1076.000000	2631.000000	703.000000	30.463093	1.029280	2.035088	0.537027	0.329115	34.952442	47.695751	1432.566284	0.573685	0.891729	116.500000	0.948464	23.399908	0.742500	0.325476	0.296556	1824	0.526042	148593
null	1	586	562	677	133.639603	1051.500000	1110	566.518921	696.329712	549	677	588	718	14.151674	25.026464	46.615448	581	680	554	718	54.605206	33.594013	549	690	576	710	126.127411	1123.500000	567.500000	699.000000	23.307724	1.027778	1.387612	0.739859	0.616112	36.589771	42.538807	1229.933472	0.784928	0.935915	72.000000	0.943788	16.984827	0.861251	0.607167	0.565468	1566	0.671456	122217
null	1	587	985	677	288.894440	3085.500000	3215	964.320374	709.569214	901	677	1002	734	8.265456	63.322933	102.771591	1002	728	901	709	169.346100	60.950695	987	677	955	733	255.637497	3512.000000	952.343445	714.016479	51.587917	1.055163	1.686143	0.464576	0.371954	62.678391	91.957954	4919.733887	0.609881	0.878559	426.500000	0.884882	27.049101	0.791775	0.160851	0.130529	6264	0.492577	561461
null	1	588	1714	677	162.083267	1473.000000	1548	1710.983154	705.500000	1692	677	1731	729	15.058101	28.938179	54.708317	1716	677	1699	729	71.896240	48.877396	1692	688	1731	726	154.212326	1606.500000	1713.003174	704.799133	27.960180	1.031636	1.119297	0.704590	0.626623	43.306835	51.592705	2100.154785	0.791595	0.916900	133.500000	0.951439	17.835020	0.897255	0.550487	0.520354	2674	0.550860	160512
null	1	589	1789	677	168.752304	1343.500000	1415	1780.291138	701.737122	1754	677	1807	725	13.565722	27.140633	53.150730	1807	699	1754	695	175.683975	48.917484	1789	677	1775	725	151.154282	1601.000000	1780.249268	700.321716	26.783329	1.035050	1.086538	0.592854	0.605521	41.359367	53.715527	2042.035278	0.778152	0.839163	257.500000	0.895717	21.196383	0.905235	0.510462	0.499831	2600	0.516731	215421
null	1	590	2729	677	110.568542	672.000000	720	2732.994385	697.865295	2721	677	2751	714	10.219880	21.244184	37.336308	2730	677	2725	714	82.303947	32.140297	2721	685	2751	703	104.972160	717.500000	2732.763672	696.123108	19.489933	1.023318	1.161667	0.690742	0.613786	29.250931	35.195061	942.477783	0.783445	0.936585	45.500000	0.949385	18.192564	0.894938	0.547450	0.481067	1200	0.560000	109712
null	1	591	649	678	147.882248	1068.000000	1133	635.774963	701.954102	618	678	655	726	11.225160	27.859497	50.990196	650	678	628	724	64.440033	37.928860	618	689	650	710	136.191711	1249.500000	639.000000	701.000000	25.495098	1.029545	1.344364	0.613690	0.523008	36.875736	47.072384	1518.960083	0.723193	0.854742	181.500000	0.920947	20.476742	0.850186	0.440287	0.402920	1934	0.552223	154070
null	1	592	290	679	341.421356	2881.000000	3032	318.491425	712.413574	275	679	350	758	2.054892	55.415802	101.237343	350	758	275	690	137.802444	51.749680	341	696	318	745	244.195694	3543.000000	313.021088	723.425293	50.624619	1.053852	1.956289	0.310579	0.357908	60.565693	108.677795	4114.701172	0.598254	0.813153	662.000000	0.715233	40.461140	0.767799	0.040596	0.037081	5239	0.549914	484100
null	1	593	2518	679	191.681244	1765.000000	1849	2521.712158	713.131409	2503	679	2548	744	12.020040	34.332710	65.276337	2519	679	2513	744	84.726105	48.945763	2503	689	2548	734	176.735703	2014.000000	2522.803467	712.061768	33.408905	1.038306	1.333646	0.603664	0.527404	47.405357	61.014034	2509.347168	0.726226	0.876365	249.000000	0.922029	20.816826	0.861824	0.368282	0.350105	3195	0.552426	254325
null	1	594	2564	679	91.740112	487.000000	526	2568.163574	694.290894	2554	679	2583	707	9.290471	16.701845	31.906113	2579	707	2562	680	122.195732	24.039282	2582	695	2558	702	86.882469	515.500000	2569.878906	693.868408	15.988495	1.019862	1.327249	0.727144	0.609104	24.901157	29.201786	602.400391	0.780451	0.944714	28.500000	0.947050	17.281824	0.866779	0.582363	0.556254	767	0.634941	80062
null	1	595	2660	679	186.669052	2143.500000	2231	2666.280518	710.942200	2644	679	2689	737	21.133194	32.553780	64.404968	2688	735	2650	683	126.158188	58.101109	2686	693	2644	734	179.332901	2227.500000	2666.540283	710.729858	32.396915	1.035821	1.108498	0.773016	0.657953	52.241642	59.418602	2938.959961	0.811143	0.962290	84.000000	0.960700	16.256279	0.886320	0.656260	0.649178	3742	0.572822	346715
null	1	596	423	680	223.338089	1977.000000	2076	440.198944	706.382446	408	680	470	735	14.526765	33.034416	62.801273	470	709	408	699	170.837646	54.648575	458	684	431	735	184.002594	2468.000000	438.735107	705.642395	31.444675	1.040656	1.149184	0.498071	0.638234	50.171650	71.090721	2695.486572	0.798895	0.801053	491.000000	0.823875	25.230099	0.932622	0.462626	0.439746	3432	0.576049	350710
null	1	597	1277	680	164.166519	1265.000000	1334	1278.105713	710.370300	1259	680	1303	738	10.092222	30.390436	58.309521	1277	680	1283	738	95.906143	41.914253	1259	698	1303	716	151.928284	1520.500000	1280.000000	709.000000	29.154760	1.035475	1.391162	0.589836	0.473720	40.132881	52.255825	1919.513062	0.688273	0.831963	255.500000	0.925452	21.304859	0.829372	0.346160	0.332085	2444	0.517594	156552
null	1	598	1046	682	432.132019	5340.000000	5526	1049.177490	724.842590	1000	682	1111	776	23.374422	79.476143	139.628082	1110	776	1000	690	141.981064	68.997581	1046	682	1012	743	329.355011	6340.500000	1055.000000	733.000000	69.814041	1.072324	2.023666	0.359350	0.348743	82.456650	137.551895	7566.525879	0.590545	0.842205	1000.500000	0.762163	34.969681	0.750830	0.334810	0.294106	9634	0.554287	1021861
null	1	599	1971	683	322.977692	3140.500000	3280	1974.556396	723.142090	1943	683	2007	776	12.855786	54.540726	94.540993	1971	683	1988	776	100.359055	71.587990	1943	744	2007	696	249.095245	4191.500000	1979.500000	729.500000	47.270496	1.055051	1.320626	0.378324	0.447372	63.234554	102.806999	5315.574707	0.668859	0.749254	1051.000000	0.771246	33.215919	0.838678	0.271962	0.235710	6768	0.464022	581102
null	1	600	2101	683	220.066010	1248.500000	1344	2108.671143	713.354187	2087	683	2123	756	0.758848	42.709373	73.681747	2101	683	2111	756	97.800186	34.676159	2087	692	2122	692	177.231827	1769.500000	2106.000000	719.500000	36.840874	1.038048	2.124853	0.323961	0.292805	39.870285	70.049187	2006.692261	0.541115	0.705567	521.000000	0.805358	38.789787	0.765653	0.020598	0.017768	2555	0.488650	222868
null	1	601	730	684	185.681244	1847.000000	1928	735.903015	712.370850	712	684	765	735	19.629389	33.056671	61.554855	760	735	718	690	133.025070	50.832710	753	698	718	735	170.811157	2045.000000	739.000000	712.500000	30.777428	1.036110	1.210930	0.673195	0.620658	48.494057	59.104176	2457.510742	0.787819	0.903179	198.000000	0.919916	18.666769	0.883292	0.637785	0.593810	3129	0.590284	211308
null	1	602	2719	685	181.740112	1701.000000	1785	2706.456055	717.647644	2688	685	2723	751	15.460039	34.974541	67.082039	2719	685	2707	751	79.695152	41.143650	2688	693	2720	747	173.511948	1851.500000	2710.884521	717.615356	33.609859	1.035212	1.630435	0.647161	0.481285	46.537945	57.849674	2167.698975	0.693747	0.918715	150.500000	0.954726	19.417677	0.823329	0.460929	0.442037	2760	0.616304	335708
null	1	603	611	686	140.325897	1085.500000	1149	601.523071	704.963440	578	686	621	722	13.973240	24.056213	44.147480	621	719	578	709	166.908112	40.500614	614	686	590	722	131.136993	1196.000000	601.292053	705.938049	23.643568	1.027400	1.090045	0.692730	0.709134	37.176624	44.667122	1404.291870	0.842101	0.907609	110.500000	0.934517	18.140358	0.945517	0.633025	0.580858	1788	0.607103	126481
null	1	604	706	686	170.124893	1471.500000	1547	699.447327	713.676819	682	686	717	744	10.557631	30.362932	58.549126	707	686	699	744	82.146690	37.916878	683	706	717	737	157.890564	1690.500000	702.689026	714.957092	29.276245	1.032379	1.544144	0.638902	0.546550	43.284779	54.152435	1743.583862	0.739290	0.870453	219.000000	0.928086	19.668692	0.858392	0.360642	0.347714	2220	0.662838	164617
null	1	605	1606	687	140.953323	942.500000	1003	1615.629150	706.375854	1592	687	1631	734	11.514293	31.138639	52.839378	1630	734	1604	688	119.475891	33.951950	1631	700	1592	700	133.597977	1012.000000	1615.217773	711.920715	26.570835	1.029879	1.556299	0.596130	0.429810	34.641426	44.866833	1409.004272	0.655599	0.931324	69.500000	0.947817	21.079933	0.804808	0.435822	0.369775	1794	0.525362	123113
null	1	606	1919	687	209.438599	2236.500000	2330	1927.210327	718.824463	1899	687	1957	751	17.224930	38.777317	73.552704	1957	694	1906	747	46.101707	56.123024	1917	688	1941	744	195.461594	2486.000000	1929.935181	718.994202	36.840412	1.042468	1.310562	0.640716	0.526359	53.362911	66.666374	3242.123535	0.725506	0.899638	249.500000	0.933264	19.613024	0.845888	0.468370	0.444201	4128	0.541788	390787
null	1	607	2436	687	186.651794	1752.000000	1831	2430.547363	708.158936	2401	687	2463	736	16.786554	33.232994	62.201286	2463	701	2401	706	4.610649	49.371971	2414	688	2433	736	171.060028	2040.000000	2432.092529	704.864929	31.148296	1.038527	1.259850	0.631945	0.576561	47.230453	59.413113	2411.957764	0.759316	0.858824	288.000000	0.916466	19.885214	0.875385	0.539749	0.505117	3071	0.570498	222137
null	1	608	657	688	114.426407	688.000000	740	667.972961	700.481079	649	688	685	716	10.314763	19.633802	37.363083	685	691	649	701	15.524111	33.134312	657	688	680	716	107.024284	767.500000	668.193665	700.638733	19.374178	1.022234	1.127625	0.660307	0.627499	29.597109	36.423058	972.322937	0.792148	0.896417	79.500000	0.935311	19.031109	0.911779	0.552137	0.525357	1238	0.555735	83889
null	1	609	1912	688	180.710678	1649.000000	1730	1889.376343	710.710388	1861	688	1915	738	17.072813	34.239399	64.899925	1915	688	1861	724	33.690067	51.032417	1874	692	1897	738	168.741089	1812.000000	1888.456177	706.684204	32.460381	1.036103	1.271739	0.634546	0.498474	45.821087	57.521996	2601.238770	0.706027	0.910044	163.000000	0.933764	19.803728	0.827612	0.526127	0.498631	3312	0.497886	313572
null	1	610	537	691	383.060974	5618.500000	5781	501.166565	740.390076	451	691	552	795	25.445656	67.380127	114.965210	547	691	498	795	64.772354	84.199387	451	737	529	769	314.656525	6842.500000	510.095337	737.155518	59.095547	1.072394	1.365393	0.481165	0.541250	84.579529	121.932091	7602.654297	0.735697	0.821118	1224.000000	0.821427	26.116526	0.871205	0.442667	0.377643	9680	0.580424	740490
null	1	611	2496	691	176.811188	1595.500000	1676	2488.619873	718.128906	2465	691	2509	746	13.741040	31.387541	60.141499	2509	742	2465	701	137.021362	51.428715	2502	691	2477	738	165.459564	1820.500000	2489.629395	718.678345	30.317074	1.034414	1.169415	0.641338	0.561641	45.071651	56.280746	2429.236572	0.749427	0.876408	225.000000	0.935798	19.593979	0.875725	0.456957	0.437786	3093	0.515842	213699
null	1	612	768	693	101.154327	550.500000	594	771.297974	706.803040	755	693	787	723	8.835552	19.019032	35.777088	787	713	755	697	153.434952	25.043961	771	693	775	723	94.514626	618.000000	769.785706	707.428589	18.093437	1.021569	1.428571	0.676080	0.547592	26.474863	32.198421	703.716736	0.739995	0.890777	67.500000	0.934361	18.587099	0.840900	0.493922	0.464564	896	0.614397	78722
null	1	613	2085	693	402.475189	3939.000000	4111	2089.234131	759.735840	2059	693	2127	814	5.495193	66.870026	123.975807	2085	693	2112	814	102.578934	63.101021	2059	764	2127	779	298.153259	5287.500000	2098.500000	753.500000	61.987904	1.066808	1.964719	0.305575	0.326304	70.818718	128.111832	6144.169922	0.571230	0.744965	1348.500000	0.740799	41.123703	0.765513	0.088649	0.082177	7823	0.503515	778680
null	1	614	2541	693	129.639603	692.500000	749	2550.423340	708.802429	2535	693	2576	730	8.047872	25.577532	41.484936	2576	709	2536	698	164.623749	36.736225	2552	693	2548	730	118.173866	881.000000	2554.031738	708.875732	21.968559	1.027065	1.129265	0.517791	0.512329	29.693743	41.265568	1196.946777	0.715772	0.786039	188.500000	0.911557	24.269211	0.906737	0.387990	0.314646	1524	0.454396	85718
null	1	615	1729	694	133.254837	1053.000000	1114	1745.388672	713.658875	1729	694	1764	735	13.695848	25.594158	50.219517	1729	694	1758	735	125.272423	33.413303	1733	726	1752	695	126.898949	1099.000000	1743.500000	714.500000	25.109758	1.026412	1.502980	0.745199	0.531610	36.615860	42.416332	1317.898071	0.729116	0.958144	46.000000	0.952303	16.863106	0.804332	0.545439	0.535116	1678	0.627533	122706
null	1	616	2124	694	247.095459	2067.500000	2179	2133.462158	735.661316	2111	694	2159	779	10.069591	43.567791	85.866173	2124	694	2146	777	104.845451	59.977051	2111	758	2159	705	221.053665	2879.000000	2132.575684	736.142639	43.006287	1.046521	1.431651	0.425526	0.357035	51.307140	78.652924	4044.800537	0.597524	0.718131	811.500000	0.894608	29.531397	0.819456	0.234542	0.231125	5150	0.401456	355532
null	1	617	277	695	389.646759	3117.000000	3283	283.515991	748.706360	245	695	315	794	16.978092	54.100201	99.322708	277	695	285	794	94.619926	69.208748	245	734	315	741	252.823807	4362.500000	281.000000	744.500000	49.661354	1.059379	1.435118	0.257991	0.402300	62.997520	124.028412	5398.827148	0.634271	0.714499	1245.500000	0.648854	48.708561	0.810251	0.341877	0.313827	6874	0.453448	612081
null	1	618	1465	696	209.095459	2258.500000	2351	1487.185059	725.043823	1461	696	1515	753	18.907305	36.547482	66.887962	1465	696	1500	753	121.551384	61.311478	1461	743	1509	704	187.990326	2538.500000	1482.551147	724.468567	33.444038	1.038582	1.090953	0.649144	0.642738	53.624729	66.557152	3220.917969	0.801710	0.889699	280.000000	0.899065	19.358383	0.894618	0.565342	0.517335	4101	0.550719	417732
null	1	619	2009	697	193.053818	1360.000000	1448	2024.185059	729.143677	2007	697	2037	767	8.816088	37.865124	72.235725	2009	697	2036	764	111.948700	37.225349	2014	747	2036	702	175.408264	1633.000000	2021.107544	731.061096	36.149048	1.034914	1.940498	0.458556	0.331852	41.612568	61.450939	2111.935547	0.576066	0.832823	273.000000	0.908598	27.404249	0.772944	0.244092	0.232829	2689	0.505764	274595
null	1	620	2051	699	193.597977	1756.000000	1848	2051.486572	729.278687	2035	699	2070	766	12.534301	36.886459	71.112587	2070	699	2039	763	64.155609	45.055317	2038	702	2059	762	179.592072	1905.000000	2054.643555	731.069519	35.556652	1.035567	1.578340	0.588752	0.442122	47.284340	61.624149	2516.415771	0.664922	0.921785	149.000000	0.927655	21.344065	0.803879	0.352520	0.339808	3204	0.548065	318673
null	1	621	2315	699	187.095459	1854.500000	1936	2323.012451	721.767029	2289	699	2357	740	17.261230	35.243305	68.883957	2357	720	2289	731	9.188836	41.852993	2315	699	2336	738	172.050247	1972.500000	2323.000000	725.500000	34.441978	1.037790	1.645855	0.665749	0.497623	48.592415	59.554333	2264.302979	0.705424	0.940177	118.000000	0.919585	18.875551	0.795037	0.501168	0.489773	2883	0.643254	285654
null	1	622	1516	700	94.083260	518.000000	559	1524.821167	713.143127	1511	700	1542	726	9.679972	17.200249	32.572994	1542	714	1511	704	162.121307	25.542631	1532	704	1517	726	89.700684	552.500000	1525.583618	711.840820	16.557781	1.019848	1.275240	0.735385	0.621619	25.681473	29.947632	653.451294	0.788428	0.937557	34.500000	0.953418	17.088146	0.876573	0.594356	0.562781	832	0.622596	59449
null	1	623	1633	700	107.112701	643.000000	693	1641.513672	718.354980	1632	700	1654	738	9.520329	21.410515	38.209946	1633	700	1637	738	96.009003	23.868132	1632	736	1654	717	103.160973	670.000000	1637.500000	719.000000	19.525623	1.020956	1.600877	0.704270	0.560749	28.612812	34.095032	716.283142	0.748832	0.959701	27.000000	0.963107	17.843126	0.859388	0.498317	0.444657	912	0.705044	90346
null	1	624	344	701	199.823380	1525.000000	1611	369.937317	730.148376	343	701	404	753	10.009890	39.017567	73.600273	344	701	403	745	143.285797	41.181911	357	751	387	722	177.625290	1839.500000	373.500000	723.000000	36.800137	1.039242	1.787199	0.479940	0.358444	44.064613	63.605755	2380.541748	0.598702	0.829030	314.500000	0.888911	26.183201	0.768202	0.272007	0.256548	3031	0.503134	229729
null	1	625	1581	701	180.450790	1743.000000	1816	1598.082642	727.740112	1568	701	1631	754	13.900509	34.479286	67.067131	1631	738	1568	715	159.943909	43.955959	1590	701	1607	754	170.803162	1850.500000	1599.500000	726.500000	33.533566	1.040294	1.525780	0.672651	0.493387	47.108986	57.439270	2315.353760	0.702415	0.941908	107.500000	0.946536	18.681864	0.810655	0.414525	0.403155	2948	0.591248	251825
null	1	626	2380	701	144.852814	1241.000000	1302	2390.231934	720.663574	2364	701	2416	739	14.720629	27.763891	53.600372	2416	731	2364	718	165.963760	34.197525	2385	701	2396	739	136.581070	1300.500000	2390.000000	724.500000	26.800186	1.031190	1.567376	0.743238	0.549979	39.750351	46.108082	1439.634888	0.741606	0.954248	59.500000	0.942896	16.907604	0.811097	0.549273	0.530208	1833	0.677032	140448
null	1	627	1390	704	131.497467	871.500000	931	1407.672363	722.153625	1388	704	1429	739	12.240118	27.178448	52.402290	1390	704	1429	739	138.094055	28.910950	1394	731	1415	711	122.937317	936.500000	1409.500000	721.500000	26.201145	1.026368	1.812541	0.633348	0.404089	33.311085	41.856945	1189.878174	0.635680	0.930593	65.000000	0.934902	19.841177	0.746764	0.467160	0.450361	1515	0.575248	165982
null	1	628	2753	704	224.551300	1733.500000	1830	2750.489014	728.936584	2722	704	2784	753	12.563914	33.756386	63.348244	2784	733	2722	746	11.842076	45.573483	2753	704	2770	747	177.819733	2241.500000	2751.811279	733.831116	32.199360	1.038527	1.390024	0.432019	0.550003	46.980431	71.476898	2267.444580	0.741622	0.773366	508.000000	0.791889	29.087561	0.893502	0.396662	0.372194	2887	0.600450	318457
null	1	629	1331	706	247.480225	2703.000000	2812	1357.576416	735.348877	1330	706	1392	771	15.511670	39.593735	72.013885	1331	706	1362	771	115.497551	66.820442	1333	753	1387	711	212.433273	3143.500000	1356.758301	733.607605	37.758007	1.044224	1.077722	0.554594	0.663626	58.664867	78.775406	3779.335938	0.814633	0.859870	440.500000	0.858385	22.658699	0.938980	0.430797	0.391771	4812	0.561721	539424
null	1	630	1138	708	262.936066	2391.000000	2504	1139.766357	743.407776	1112	708	1184	795	12.826580	54.565598	98.858482	1184	718	1122	795	51.159164	44.133793	1137	709	1184	721	243.731308	3129.500000	1151.760498	755.501892	49.454853	1.055698	2.239973	0.434599	0.311503	55.175320	83.695152	3426.692139	0.558124	0.764020	738.500000	0.926960	28.914839	0.784779	0.259494	0.235067	4363	0.548017	403519
null	1	631	655	709	108.568542	571.000000	618	664.532349	722.331726	645	709	683	737	7.920637	19.996405	39.051247	683	730	645	721	166.675476	24.250185	655	709	668	737	101.094681	666.000000	664.028076	725.381470	19.526005	1.022914	1.610348	0.608749	0.476734	26.963305	34.558441	743.772034	0.690459	0.857357	95.000000	0.931160	20.642956	0.824031	0.405653	0.396103	947	0.602957	73443
null	1	632	803	709	148.710678	1076.000000	1141	801.802795	732.569702	781	709	824	755	11.810647	25.943960	48.877399	824	746	782	721	149.237274	46.688248	805	709	791	755	138.722336	1262.000000	802.857788	733.478455	24.572008	1.030900	1.046889	0.611417	0.573464	37.013588	47.336079	1792.278564	0.757274	0.852615	186.000000	0.932834	20.552849	0.903417	0.483276	0.455237	2282	0.471516	203121
null	1	633	2578	709	129.882248	975.000000	1031	2569.685791	731.339478	2550	709	2586	751	13.166678	24.203463	44.944408	2579	709	2563	751	69.145538	34.442547	2550	730	2580	748	121.636848	1041.000000	2571.000000	730.000000	22.472204	1.027102	1.304910	0.726298	0.614559	35.233627	41.342804	1215.796387	0.783938	0.936599	66.000000	0.936516	17.301947	0.861469	0.585910	0.544000	1548	0.629845	161313
null	1	634	2463	710	123.781746	924.500000	976	2456.982666	729.876038	2435	710	2474	749	14.042357	23.108114	41.677334	2471	716	2435	737	30.256437	30.520187	2458	712	2462	745	117.813103	977.000000	2454.500000	728.870361	21.126781	1.027079	1.365566	0.758235	0.677668	34.309036	39.400951	999.026489	0.823206	0.946264	52.500000	0.951781	16.573196	0.899795	0.673861	0.607681	1272	0.726808	108586
null	1	635	901	711	227.178711	1732.500000	1827	938.102905	742.981934	901	711	976	778	13.825224	48.984383	79.056938	901	711	976	736	161.565048	52.493809	939	778	976	735	213.009766	2179.000000	934.196594	736.448242	41.828506	1.049514	1.506024	0.421840	0.352942	46.966877	72.313232	3259.402344	0.594089	0.795089	446.500000	0.937631	29.789419	0.857649	0.349754	0.282237	4150	0.417470	292969
null	1	636	576	712	224.793930	1952.000000	2048	569.214355	748.438965	542	712	590	783	5.232800	37.261433	72.780495	577	712	561	783	77.300415	42.305294	553	721	586	767	192.177078	2527.000000	567.651917	747.196228	36.416473	1.041488	1.720364	0.485423	0.469202	49.853420	71.554131	2418.240967	0.684983	0.772457	575.000000	0.854903	25.887457	0.840498	0.143797	0.140435	3079	0.633972	226762
null	1	637	1553	713	201.722870	1793.500000	1879	1535.014404	739.342224	1502	713	1568	771	11.018525	38.793915	73.925636	1566	716	1502	753	30.033281	45.234646	1517	728	1533	771	184.946609	2112.000000	1534.000000	734.500000	36.962818	1.043122	1.634270	0.553861	0.417851	47.786556	64.210381	2626.371338	0.646414	0.849195	318.500000	0.916835	22.688662	0.796345	0.298098	0.284027	3344	0.536334	267827
null	1	638	1258	714	134.953323	1059.500000	1117	1261.603394	738.146851	1246	714	1281	761	13.604195	24.414207	47.265209	1258	714	1263	761	96.072456	35.332542	1246	745	1281	740	127.491516	1129.000000	1260.500000	737.500000	23.632605	1.028510	1.337725	0.731044	0.603848	36.728699	42.956974	1311.614990	0.777077	0.938441	69.500000	0.944708	17.189615	0.858598	0.575654	0.557225	1670	0.634431	137524
null	1	639	1310	715	156.669052	1406.500000	1479	1311.409058	735.893860	1283	715	1332	753	15.267131	30.502808	55.470715	1329	716	1283	747	33.976543	44.383781	1305	716	1331	752	150.138611	1503.500000	1308.490112	735.195007	28.090988	1.030157	1.249797	0.720084	0.581999	42.317982	49.869305	1933.650269	0.762889	0.935484	97.000000	0.958317	17.451256	0.861547	0.550457	0.500516	2462	0.571284	244268
null	1	640	2229	715	209.781738	2021.500000	2116	2235.250000	737.174377	2200	715	2269	760	15.827589	36.862736	72.732384	2269	752	2200	729	161.565048	43.639431	2231	715	2213	755	187.023148	2346.000000	2234.500000	740.500000	36.366192	1.039552	1.666667	0.577229	0.486551	50.733162	66.775604	2492.853760	0.697532	0.861679	324.500000	0.891513	21.770161	0.818498	0.435228	0.429366	3174	0.636894	375554
null	1	641	1186	717	177.781738	1527.500000	1606	1219.479492	732.896667	1186	717	1246	758	14.904351	37.061798	64.474800	1186	717	1245	743	156.217972	46.979595	1216	758	1244	719	167.719238	1705.000000	1215.500000	730.000000	32.237400	1.035008	1.372400	0.607319	0.467855	44.100719	56.589687	2378.970947	0.683999	0.895894	177.500000	0.943400	20.691553	0.828024	0.462331	0.402149	3029	0.504292	246338
null	1	642	2359	720	66.911690	262.000000	289	2361.297607	731.508667	2351	720	2373	742	7.209030	11.735753	22.360680	2362	720	2358	742	79.695152	21.466253	2351	733	2373	732	64.854736	284.000000	2361.593750	731.140625	11.438578	1.015438	1.041667	0.735372	0.667177	18.264412	21.298651	376.991119	0.816809	0.922535	22.000000	0.969259	17.088449	0.923223	0.644795	0.614279	480	0.545833	25839
null	1	643	542	721	69.112701	285.000000	316	542.481018	730.268982	532	721	552	742	7.956364	12.589172	23.345236	551	721	534	737	43.264294	18.376341	537	723	550	736	65.403793	309.000000	543.541260	730.231934	11.868539	1.014424	1.270396	0.749789	0.665823	19.049232	21.999254	336.935822	0.815979	0.922330	24.000000	0.946335	16.759876	0.891774	0.681626	0.632001	429	0.664336	30975
null	1	644	602	721	177.053818	1611.000000	1691	614.153748	742.460083	586	721	635	772	12.518843	34.005920	62.481998	631	772	591	724	129.805573	43.788612	634	728	592	746	163.875885	1816.500000	611.000000	748.000000	31.240999	1.034726	1.426901	0.645795	0.525407	45.290054	56.357983	2148.849365	0.724850	0.886870	205.500000	0.925571	19.458755	0.834854	0.400718	0.368137	2736	0.588816	222287
null	1	645	2602	721	157.396973	1217.000000	1288	2609.781006	736.521729	2582	721	2642	751	11.504805	32.410847	61.846584	2642	733	2582	748	14.036243	34.925129	2588	724	2624	751	149.747803	1341.000000	2612.000000	740.500000	30.923292	1.031151	1.770833	0.617316	0.405107	39.364101	50.101009	1696.460083	0.636480	0.907532	124.000000	0.951402	20.356455	0.770717	0.372043	0.354968	2160	0.563426	186095
null	1	646	1184	723	307.261963	4940.500000	5068	1173.117554	773.306458	1123	723	1219	816	25.671909	55.436081	99.368004	1216	762	1123	797	20.623531	78.123741	1184	723	1164	814	284.569244	5403.000000	1169.896851	773.318970	52.536686	1.066500	1.271931	0.657602	0.637071	79.312294	97.804527	6097.045898	0.798167	0.914399	462.500000	0.926145	19.109386	0.911573	0.516704	0.463090	7763	0.636416	770648
null	1	647	1569	723	232.007141	2625.500000	2722	1569.130737	761.550354	1535	723	1605	796	21.918751	38.550552	74.148499	1569	723	1582	796	100.097504	72.246910	1535	773	1605	754	210.688049	3026.000000	1570.279053	760.429749	37.451607	1.049911	1.026321	0.612942	0.608019	57.817734	73.850166	4207.377930	0.779756	0.867647	400.500000	0.908110	20.501738	0.904456	0.591212	0.568572	5357	0.490106	368730
null	1	648	1666	723	141.338089	1097.000000	1155	1666.000000	740.022522	1639	723	1691	761	15.245171	27.019354	52.469040	1691	732	1639	739	7.666804	37.660305	1666	723	1666	761	133.323227	1175.500000	1665.000000	735.500000	26.234520	1.031190	1.393219	0.690078	0.507353	37.373035	44.989311	1551.946777	0.712287	0.933220	78.500000	0.943293	18.210079	0.808822	0.581111	0.564231	1976	0.555162	150481
null	1	649	641	725	88.911690	429.000000	467	652.571716	736.571716	636	725	666	750	7.096959	18.657358	35.000000	664	749	636	728	143.130096	17.200001	656	728	654	748	85.537949	460.000000	650.000000	738.500000	17.500000	1.019165	2.034884	0.681945	0.445894	23.371346	28.301470	472.809692	0.667753	0.932609	31.000000	0.962055	18.427244	0.777931	0.405540	0.380384	602	0.712625	68971
null	1	650	775	725	135.396973	797.000000	857	776.004639	746.348877	761	725	789	764	5.911871	21.557997	40.521599	779	725	768	764	74.248825	30.749033	761	742	789	756	111.504494	919.500000	774.000000	744.641052	20.267458	1.023334	1.317817	0.546324	0.618010	31.855484	43.098194	978.606140	0.786136	0.866775	122.500000	0.823538	23.001680	0.875903	0.291789	0.274231	1246	0.639647	138912
null	1	651	1860	726	353.788879	3397.000000	3543	1863.633911	767.529480	1831	726	1904	817	5.565714	50.837547	92.455391	1897	740	1839	812	51.146626	61.975830	1833	748	1857	817	254.039032	4263.500000	1864.715332	772.715393	46.952763	1.057514	1.491798	0.341049	0.505989	65.766212	112.614502	4500.331543	0.711329	0.796763	866.500000	0.718053	36.846210	0.874618	0.120398	0.109480	5730	0.592845	700285
null	1	652	1732	728	211.338089	2016.000000	2109	1732.912720	752.389771	1702	728	1768	781	19.585527	37.591492	72.090218	1768	760	1702	731	156.279602	50.339699	1757	737	1732	781	185.927094	2351.000000	1735.000000	745.500000	36.045109	1.041342	1.432075	0.567211	0.493910	50.664101	67.271004	2850.209961	0.702787	0.857507	335.000000	0.879761	22.154657	0.820949	0.543362	0.521010	3629	0.555525	321565
null	1	653	1697	730	222.793930	1945.000000	2040	1697.502441	768.969116	1668	730	1731	803	12.954690	38.972355	73.171036	1697	730	1692	803	86.081749	64.287735	1668	762	1731	783	199.293213	2534.000000	1698.034424	766.742065	36.756641	1.047446	1.138180	0.492405	0.462542	49.763950	70.917511	3694.512939	0.680105	0.767561	589.000000	0.894518	25.520380	0.866969	0.354093	0.332407	4704	0.413478	268743
null	1	654	2192	730	237.237595	2209.500000	2314	2186.728516	773.237671	2152	730	2211	805	12.709186	44.021736	75.239616	2192	730	2198	805	94.573921	61.363949	2152	788	2211	756	207.505554	2656.500000	2185.642090	768.001953	39.137180	1.046763	1.226121	0.493329	0.496948	53.039822	75.515068	3626.183350	0.704945	0.831733	447.000000	0.874674	25.472584	0.877876	0.337832	0.288703	4617	0.478557	437996
null	1	655	684	732	110.911690	750.000000	799	682.614502	748.770935	665	732	699	764	11.235651	20.275469	37.643059	697	763	668	739	140.389313	31.134556	685	732	670	760	105.494354	802.000000	682.755310	750.691467	18.825790	1.022941	1.209044	0.766155	0.673909	30.901936	35.304287	920.486633	0.820920	0.935162	52.000000	0.951156	16.401871	0.892061	0.596957	0.554150	1172	0.639932	115430
null	1	656	994	733	283.119843	3180.500000	3298	978.511841	772.261047	941	733	1010	824	11.134695	51.933235	92.962357	1001	733	982	824	78.206573	61.207569	941	777	1010	746	241.796265	3529.000000	987.630615	777.692078	46.648952	1.056093	1.518805	0.498614	0.468588	63.635983	90.119843	4468.915527	0.684535	0.901247	348.500000	0.854042	25.202591	0.827928	0.239553	0.214404	5690	0.558963	572881
null	1	657	1393	733	233.237595	1720.500000	1823	1420.904541	753.520569	1389	733	1457	775	1.769280	37.087482	68.410522	1457	745	1391	763	15.255118	52.623482	1393	733	1439	775	182.615311	2069.000000	1422.326416	747.863342	34.791660	1.038143	1.300000	0.397436	0.468079	46.803940	74.241829	2827.433350	0.684163	0.831561	348.500000	0.782958	31.618584	0.849698	0.051725	0.047706	3600	0.477917	286962
null	1	658	2375	733	91.396965	433.000000	471	2370.188965	746.963928	2357	733	2386	762	7.138519	18.175276	35.227829	2386	738	2357	758	34.592289	18.053907	2373	734	2370	758	87.094261	472.000000	2371.500000	748.000000	17.613914	1.020207	1.951258	0.651380	0.444249	23.480049	29.092558	499.513245	0.666520	0.917373	39.000000	0.952923	19.291931	0.786962	0.405277	0.392760	636	0.680818	40704
null	1	659	2416	733	109.740112	614.000000	662	2412.950195	747.658630	2399	733	2430	768	10.037302	21.839804	39.824615	2430	737	2405	768	51.115505	25.762960	2399	741	2420	756	102.609581	666.000000	2416.095703	751.367615	19.993851	1.022963	1.545809	0.640689	0.492919	27.960135	34.931362	805.818542	0.702082	0.921922	52.000000	0.935023	19.613832	0.820137	0.504075	0.459588	1026	0.598441	89429
null	1	660	241	734	327.019348	2120.000000	2258	239.819305	782.544739	212	734	281	819	5.771933	48.648819	88.056801	243	734	220	819	74.859016	65.014854	215	789	281	794	233.365143	3221.000000	239.041214	778.540588	44.716148	1.053906	1.354411	0.249114	0.348113	51.954479	104.093483	4496.404297	0.590011	0.658181	1101.000000	0.713613	50.444172	0.843574	0.131096	0.118645	5725	0.370306	414881
null	1	661	725	734	187.882248	1705.000000	1790	728.627380	752.150269	697	734	761	773	14.254451	34.941620	69.462219	761	739	697	766	22.873665	35.717258	725	734	760	758	172.837860	1871.000000	729.000000	752.500000	34.731110	1.035693	1.944780	0.606964	0.449922	46.592632	59.804779	1948.572876	0.670762	0.911277	166.000000	0.919927	20.703659	0.792028	0.410423	0.407950	2481	0.687223	214265
null	1	662	637	735	129.053818	884.000000	940	648.349976	759.000000	633	735	668	778	10.130277	26.548492	47.423622	637	735	657	778	114.943909	35.045826	634	770	668	760	122.356491	985.500000	647.000000	756.500000	23.711811	1.027110	1.353189	0.666992	0.500464	33.549126	41.079109	1305.331787	0.707435	0.897007	101.500000	0.948104	18.840372	0.821263	0.427225	0.381576	1662	0.531889	126807
null	1	663	2347	735	71.941124	285.000000	317	2348.621338	746.242920	2338	735	2358	758	6.261174	13.375920	25.495098	2355	758	2338	739	131.820175	17.140551	2353	738	2347	757	68.037842	312.500000	2347.527100	747.581055	12.821825	1.015109	1.487414	0.691991	0.558267	19.049232	22.899570	343.218994	0.747172	0.912000	27.500000	0.945743	18.159739	0.849462	0.491167	0.468093	437	0.652174	32383
null	1	664	2785	735	263.421356	1259.000000	1371	2795.809570	770.268433	2763	735	2825	810	2.504622	49.301891	86.267029	2825	810	2764	749	135.000000	37.476658	2797	745	2801	802	204.906281	2136.000000	2797.500000	776.500000	43.341667	1.047816	2.301887	0.227999	0.215400	40.037590	83.849625	2539.192383	0.464112	0.589419	877.000000	0.777865	55.115814	0.756068	0.058067	0.050802	3233	0.389422	233492
null	1	665	428	736	208.024384	1495.000000	1588	429.076202	760.989319	405	736	452	788	5.703495	31.184038	59.665737	449	737	411	783	50.440331	54.369564	405	745	440	788	167.302704	1871.500000	430.000000	760.000000	29.832869	1.034389	1.097411	0.434133	0.534689	43.629040	66.216217	2547.831543	0.731224	0.798824	376.500000	0.804246	28.945917	0.892541	0.191182	0.182898	3244	0.460851	250435
null	1	666	2544	736	124.911690	784.000000	840	2536.239258	749.463074	2514	736	2561	762	8.423058	25.012051	47.518417	2561	753	2514	746	171.528854	29.104506	2548	736	2525	762	117.711342	840.000000	2537.425537	750.000000	23.764585	1.025291	1.632683	0.631422	0.442081	31.594616	39.760624	1086.205688	0.664892	0.933333	56.000000	0.942357	19.901695	0.788509	0.354518	0.336760	1383	0.566884	136879
null	1	667	2643	736	202.509674	1183.000000	1272	2629.838867	766.191833	2601	736	2650	792	3.300210	34.659073	65.855904	2650	738	2601	782	41.922546	35.501751	2602	770	2644	780	164.065353	1641.500000	2625.500000	760.000000	32.927952	1.036494	1.855004	0.362496	0.347301	38.810337	64.460831	1836.260864	0.589322	0.720682	458.500000	0.810161	34.666245	0.792998	0.100225	0.095219	2338	0.505988	190633
null	1	668	552	737	65.941124	286.000000	315	552.650818	748.482544	544	737	562	759	7.111305	11.500967	22.561028	553	737	548	759	77.195732	19.768602	544	742	562	752	63.839745	298.000000	551.354919	748.194275	11.314532	1.014096	1.141256	0.826539	0.715416	19.082623	20.989712	350.287567	0.845822	0.959732	12.000000	0.968132	15.203609	0.900705	0.630406	0.618322	446	0.641256	36426
null	1	669	2683	737	308.208160	2278.500000	2416	2676.384033	762.543884	2646	737	2718	797	16.065870	43.440048	75.663727	2718	775	2652	738	150.724747	59.790867	2689	737	2647	782	213.931625	3218.000000	2680.828369	763.941162	38.781738	1.045943	1.265473	0.301419	0.506738	53.861641	98.105698	3553.141357	0.711855	0.708048	939.500000	0.694114	41.690701	0.899989	0.424665	0.369840	4524	0.503647	398122
null	1	670	2432	738	116.083260	526.000000	578	2424.311523	762.607239	2406	738	2435	777	5.621450	26.096149	43.416588	2433	738	2406	772	51.546291	22.525953	2406	770	2430	776	109.226212	646.500000	2421.296143	756.426270	21.829113	1.023674	1.927403	0.490520	0.355291	25.879026	36.950451	768.119385	0.596063	0.813612	120.500000	0.940930	25.618484	0.800795	0.258954	0.215413	978	0.537832	72162
null	1	671	534	739	90.083260	420.000000	459	535.703674	756.023987	524	739	546	772	8.539612	17.109003	33.541019	534	739	540	772	100.304848	21.108482	524	757	546	760	83.610695	469.500000	537.000000	755.500000	16.770510	1.019225	1.588983	0.650386	0.475343	23.124891	28.674393	556.061890	0.689451	0.894569	49.500000	0.928149	19.321413	0.793480	0.509204	0.499130	708	0.593220	57624
null	1	672	2388	739	136.811188	1031.500000	1092	2385.358154	763.021973	2365	739	2404	781	12.298505	24.909883	47.434166	2397	741	2370	780	55.304848	37.188385	2365	763	2404	772	128.498322	1124.000000	2383.500000	760.500000	23.717083	1.028127	1.275510	0.692526	0.583710	36.240124	43.548351	1385.442383	0.764009	0.917705	92.500000	0.939238	18.145710	0.862296	0.518551	0.493720	1764	0.584751	118662
null	1	673	2475	739	126.325897	894.500000	951	2472.603516	759.703491	2455	739	2489	778	11.403187	23.117517	42.201897	2489	776	2455	751	143.673172	35.946251	2477	740	2468	778	118.081917	976.000000	2474.257812	760.429504	21.442368	1.025374	1.174028	0.704377	0.639479	33.747780	40.210785	1191.448975	0.799675	0.916496	81.500000	0.934740	17.840395	0.890639	0.540411	0.493270	1517	0.589651	105022
null	1	674	1632	740	172.166519	1647.000000	1720	1639.515137	767.573853	1618	740	1666	797	16.134117	32.811394	58.249462	1637	740	1625	797	78.111343	49.648525	1618	754	1666	767	163.116409	1794.000000	1636.809692	769.520508	29.909731	1.036503	1.173236	0.698242	0.618045	45.793293	54.802307	2271.371582	0.786158	0.918060	147.000000	0.947434	17.997152	0.891366	0.553966	0.491723	2892	0.569502	177009
null	1	675	2330	740	192.610168	2004.500000	2090	2310.510986	759.862671	2273	740	2346	780	17.144295	37.861160	73.246162	2346	759	2273	765	4.698680	37.544632	2295	742	2291	780	182.305801	2169.000000	2309.500000	762.000000	36.623081	1.039182	1.950909	0.678981	0.475715	50.519390	61.309723	2159.844971	0.689721	0.924159	164.500000	0.946501	18.507696	0.792256	0.468128	0.452820	2750	0.728909	258976
null	1	676	2436	740	85.112701	365.000000	404	2443.507324	755.952942	2435	740	2454	769	6.794165	17.631186	29.154760	2436	740	2439	769	95.906143	20.339733	2435	769	2454	755	81.173889	407.500000	2440.220947	754.662781	15.258233	1.016836	1.433390	0.633161	0.546744	21.557653	27.092213	465.741119	0.739421	0.895706	42.500000	0.953722	19.847044	0.886252	0.466076	0.385349	593	0.615514	51659
null	1	677	1988	743	71.355339	166.500000	198	2000.025269	748.439392	1986	743	2012	756	2.439525	14.440815	26.076809	2012	744	1986	746	4.398705	14.188852	1988	743	2004	756	64.918633	242.500000	1999.000000	745.000000	13.038404	1.013701	1.837838	0.410933	0.311756	14.560027	22.713110	290.597321	0.558352	0.686598	76.000000	0.909794	30.580086	0.792438	0.187103	0.168933	370	0.450000	39811
null	1	678	2505	744	106.426407	615.000000	663	2499.257812	758.585205	2486	744	2514	778	10.720019	20.114161	37.576588	2510	744	2494	778	64.798874	30.018690	2486	748	2514	759	100.600533	665.500000	2500.372314	760.234070	18.874214	1.021599	1.251773	0.682317	0.554563	27.982893	33.876575	885.929138	0.744690	0.924117	50.500000	0.945259	18.417204	0.852183	0.570569	0.532959	1128	0.545213	65713
null	1	679	1012	745	210.208145	1979.500000	2068	1017.367004	788.517395	995	745	1043	825	13.334271	43.847118	80.752708	1012	745	1023	825	97.829079	47.007710	995	802	1043	806	195.578125	2314.000000	1017.500000	785.000000	40.376354	1.044718	1.717861	0.562945	0.386502	50.203362	66.911331	2981.371338	0.621693	0.855445	334.500000	0.930402	22.322540	0.770927	0.330250	0.304108	3796	0.521470	346520
null	1	680	1459	745	244.936066	2866.000000	2970	1471.841064	785.910461	1437	745	1507	822	18.148331	42.878399	80.000000	1459	745	1507	809	126.869896	61.799999	1437	795	1482	752	223.201981	3308.500000	1475.941162	782.294128	40.961624	1.051357	1.294498	0.600317	0.570173	60.407818	77.965576	3883.008545	0.755098	0.866254	442.500000	0.911266	20.932896	0.888092	0.453708	0.423251	4944	0.579693	438731
null	1	681	316	746	156.710678	990.000000	1059	326.134094	769.711060	306	746	350	786	8.226403	25.785917	50.606323	350	760	306	785	29.604450	42.544090	316	746	337	783	136.941696	1224.500000	326.243530	769.408569	25.551752	1.029140	1.189503	0.506580	0.492193	35.503620	49.882557	1690.962280	0.701565	0.808493	234.500000	0.873850	24.806299	0.861353	0.325114	0.319027	2153	0.459823	215165
null	1	682	453	746	123.639610	714.500000	768	453.477875	772.838562	441	746	468	794	8.906735	26.843620	48.836460	454	746	445	794	79.380348	26.168972	441	779	468	777	116.461761	791.000000	449.500000	770.000000	24.418230	1.026133	1.866197	0.587350	0.381438	30.161724	39.355709	1003.738831	0.617607	0.903287	76.500000	0.941945	21.395035	0.759083	0.364758	0.331801	1278	0.559077	117495
null	1	683	1938	746	272.409149	3141.500000	3264	1944.461670	779.605408	1911	746	1988	806	18.010363	43.567883	81.932899	1988	778	1911	806	19.983107	68.434052	1927	747	1965	806	231.282623	3588.000000	1945.636597	781.375671	42.497677	1.047705	1.197253	0.531990	0.595841	63.244621	86.710526	4403.727539	0.771908	0.875557	446.500000	0.849027	23.621439	0.898535	0.439637	0.413386	5607	0.560282	593464
null	1	684	401	747	227.681244	1517.000000	1619	384.017303	784.782593	348	747	409	808	2.692039	42.741455	73.756355	404	747	348	795	40.601295	46.748512	354	778	406	795	190.660400	2294.000000	377.000000	772.166687	36.910175	1.042444	1.577726	0.367740	0.355056	43.948883	72.473190	2708.052979	0.595866	0.661290	777.000000	0.837401	34.171883	0.822832	0.072998	0.062984	3448	0.439965	216178
null	1	685	598	747	73.112701	326.000000	359	596.732605	758.877441	587	747	608	769	7.369867	12.823427	23.345236	608	765	592	748	133.264297	21.760328	600	748	588	767	69.734207	354.000000	597.303772	759.037659	12.245787	1.015102	1.072835	0.766376	0.761608	20.373417	23.272495	398.982269	0.872701	0.920904	28.000000	0.953791	16.397137	0.950819	0.631381	0.574719	508	0.641732	47392
null	1	686	1237	747	182.509674	1741.000000	1820	1240.184082	772.162659	1215	747	1268	795	13.861398	32.008564	58.180752	1268	788	1217	760	151.232346	52.182205	1245	747	1224	795	165.389481	1993.500000	1242.500000	774.000000	29.090376	1.035050	1.114954	0.656806	0.654863	47.081951	58.094631	2384.468750	0.809236	0.873338	252.500000	0.906196	19.132555	0.904854	0.476494	0.433053	3036	0.573452	198374
null	1	687	825	748	154.124893	1213.500000	1281	806.681519	769.399658	782	748	827	792	12.422015	28.169382	48.600410	825	748	796	787	53.365887	45.802082	782	765	819	792	142.609406	1346.000000	808.087158	768.102783	26.271025	1.030885	1.061096	0.641954	0.654139	39.307457	49.059475	1748.296265	0.808789	0.901560	132.500000	0.925285	19.575180	0.934025	0.511190	0.440976	2226	0.545148	181931
null	1	688	1282	749	178.852814	1601.000000	1679	1291.147095	768.815979	1264	749	1328	789	14.931374	39.357544	66.241982	1328	755	1270	787	28.886581	44.382732	1280	750	1303	788	168.989044	1788.500000	1297.060547	767.484863	33.363415	1.036045	1.492517	0.628941	0.464553	45.149269	56.930618	2309.070557	0.681581	0.895164	187.500000	0.944850	19.980217	0.812036	0.450813	0.379378	2940	0.544558	208487
null	1	689	1905	749	241.279221	1906.000000	2009	1890.956665	795.101074	1859	749	1913	832	13.489433	48.493374	89.693924	1906	749	1872	832	67.724106	43.447758	1860	812	1909	807	210.716446	2362.000000	1889.000000	790.500000	44.846962	1.047897	2.064409	0.411427	0.301653	49.262508	76.801559	3060.696533	0.549229	0.806943	456.000000	0.873330	30.543369	0.747800	0.300788	0.278171	3897	0.489094	388580
null	1	690	1025	750	398.960449	3859.000000	4028	1071.131836	787.099060	1025	750	1121	826	0.873806	59.198696	106.887794	1025	750	1121	797	153.914398	57.714729	1079	826	1102	773	267.030579	4561.500000	1071.849609	775.849670	53.507889	1.060261	1.852002	0.304667	0.430060	70.095871	126.993057	4845.121094	0.655789	0.845994	702.500000	0.669316	41.246292	0.795212	0.016350	0.014761	6169	0.625547	669160
null	1	691	2744	751	124.468033	574.500000	628	2762.724609	770.469727	2741	751	2777	790	7.184803	27.877354	50.328918	2775	790	2742	752	130.971741	22.174131	2777	767	2765	787	116.506348	697.000000	2758.500000	771.000000	25.164459	1.026055	2.269713	0.465998	0.288779	27.045815	39.619408	876.504333	0.537381	0.824247	122.500000	0.936034	26.966566	0.736855	0.285514	0.257729	1116	0.514785	117575
null	1	692	2565	752	161.497467	711.500000	786	2576.963135	771.905823	2560	752	2600	785	6.247242	23.839638	45.607018	2599	781	2563	753	142.125015	34.029850	2600	770	2560	782	122.878754	969.000000	2579.187988	769.329773	22.993727	1.025331	1.340206	0.342810	0.435534	30.098337	51.406242	1218.937988	0.659950	0.734262	257.500000	0.760871	36.656971	0.857621	0.273960	0.262053	1552	0.458441	155611
null	1	693	1484	753	175.237595	1558.500000	1632	1510.164185	778.268982	1484	753	1538	806	15.633441	36.374279	63.285069	1484	753	1538	786	148.570435	41.526382	1509	806	1515	761	163.589371	1665.000000	1508.173340	774.125366	32.103489	1.037164	1.523973	0.637767	0.495467	44.545975	55.779858	2064.026367	0.703894	0.936036	106.500000	0.933529	19.703697	0.822818	0.494064	0.429794	2628	0.593037	313200
null	1	694	1331	754	250.592926	2488.000000	2594	1334.835815	793.706238	1305	754	1365	831	18.814804	47.965660	84.172440	1331	754	1365	831	113.824257	50.729191	1311	808	1351	773	211.170013	2736.500000	1346.805298	793.027527	42.106480	1.047835	1.659251	0.497878	0.447116	56.283390	79.766205	3353.650146	0.668668	0.909191	248.500000	0.842681	25.239878	0.798569	0.447054	0.392256	4270	0.582670	395871
null	1	695	828	755	163.580734	1126.500000	1195	839.879517	784.640198	821	755	865	810	11.857278	33.630371	63.820061	828	755	865	807	125.433311	32.340927	821	792	855	784	152.582382	1289.500000	846.500000	781.000000	31.910030	1.034414	1.973353	0.529026	0.352149	37.872211	52.069366	1621.061768	0.593422	0.873594	163.000000	0.932765	23.753801	0.761022	0.371585	0.352576	2064	0.545785	187060
null	1	696	1615	755	149.396973	1100.000000	1167	1606.799438	779.922852	1584	755	1623	798	14.651299	28.485867	53.009434	1616	755	1585	798	54.211025	38.370529	1593	773	1623	797	139.581894	1213.500000	1603.500000	778.666687	26.764923	1.028477	1.381514	0.619326	0.498421	37.424103	47.554531	1597.499878	0.705989	0.906469	113.500000	0.934302	20.290413	0.838158	0.552781	0.514336	2034	0.540806	180230
null	1	697	2218	755	176.468033	1648.500000	1728	2226.395752	777.243042	2203	755	2251	805	16.741306	35.542919	65.115280	2247	756	2203	804	47.489552	41.280632	2213	757	2247	781	162.825302	1761.000000	2225.000000	780.000000	32.557640	1.034028	1.577381	0.665222	0.495032	45.814140	56.171520	2111.150146	0.703585	0.936116	112.500000	0.922690	18.890488	0.795956	0.514205	0.471017	2688	0.613281	290174
null	1	698	1384	756	176.024384	1202.000000	1279	1388.053955	779.586426	1364	756	1418	796	14.375848	31.105541	55.317268	1418	784	1364	796	12.528808	40.457531	1384	756	1413	791	151.794434	1441.000000	1389.800049	783.900024	28.496490	1.032581	1.367292	0.487493	0.500142	39.120762	56.030300	1757.721069	0.707207	0.834143	239.000000	0.862349	25.777525	0.873465	0.519760	0.462164	2238	0.537087	216982
null	1	699	2559	756	183.296463	1547.500000	1630	2533.114746	775.471191	2496	756	2560	795	12.471693	37.870647	69.462219	2560	756	2496	783	22.873665	44.153500	2515	761	2548	795	171.375534	1749.000000	2528.000000	769.500000	34.731110	1.035693	1.573199	0.578805	0.408360	44.388493	58.345078	2408.816162	0.639031	0.884791	201.500000	0.934964	21.710884	0.785327	0.359093	0.329323	3067	0.504565	216769
null	1	700	755	760	129.254837	978.000000	1037	750.271912	777.648010	730	760	767	796	13.627825	22.077036	42.720020	761	760	738	796	57.425941	41.338932	730	770	765	792	122.491402	1054.500000	749.500000	778.000000	21.360010	1.025351	1.033409	0.735623	0.682317	35.287792	41.143093	1387.013184	0.826025	0.927454	76.500000	0.947674	17.082630	0.912692	0.638007	0.617285	1766	0.553794	103426
null	1	701	2348	760	202.994949	1543.000000	1631	2338.008545	783.003662	2293	760	2368	807	10.776936	45.053162	75.059975	2368	779	2293	782	2.290610	46.522797	2348	760	2337	807	185.752136	2015.000000	2330.500000	780.500000	37.529987	1.042362	1.613402	0.470550	0.348706	44.323906	64.615295	2742.610352	0.590513	0.765757	472.000000	0.915058	26.705734	0.787727	0.287155	0.239205	3492	0.441867	188312
null	1	702	670	762	149.740112	1043.000000	1111	675.179993	782.906372	659	762	696	809	6.820624	27.240202	48.795490	695	766	661	801	45.830315	42.094051	669	763	683	809	136.995026	1258.500000	679.178528	784.759155	24.540241	1.029194	1.159202	0.584545	0.557744	36.441582	47.663757	1613.207886	0.746823	0.828764	215.500000	0.914885	21.497702	0.893666	0.279560	0.250388	2054	0.507790	141236
null	1	703	2038	765	207.279221	2105.000000	2191	2027.856201	792.934265	1995	765	2065	822	14.458028	38.719738	74.000000	2065	782	1995	806	18.924644	47.540539	2027	768	2019	821	186.751602	2288.500000	2030.000000	794.000000	37.000000	1.044168	1.556566	0.615673	0.489439	51.770351	65.979027	2763.030762	0.699599	0.919816	183.500000	0.900966	20.410772	0.803309	0.390758	0.373402	3518	0.598351	314706
null	1	704	2453	765	98.325897	577.500000	620	2449.124268	778.020996	2432	765	2466	791	9.267689	17.388624	34.234486	2466	779	2432	775	173.290161	26.055597	2455	765	2453	791	93.433594	625.500000	2449.000000	777.000000	17.117243	1.020864	1.313901	0.750630	0.627385	27.116339	31.298107	700.575134	0.792077	0.923261	48.000000	0.950244	16.741096	0.868739	0.541424	0.532974	892	0.647422	64969
null	1	705	769	766	125.012192	893.500000	951	779.718201	788.712952	767	766	794	810	11.343081	25.114876	45.354160	769	766	780	810	104.036247	27.649061	771	809	794	787	119.943970	949.000000	776.772705	787.431824	22.797766	1.024736	1.640351	0.718455	0.553058	33.728912	39.792618	984.889282	0.743678	0.941517	55.500000	0.959458	17.490820	0.841805	0.500200	0.451648	1254	0.712520	116313
null	1	706	606	767	197.438599	1997.500000	2085	606.992310	794.042664	579	767	630	827	17.119932	36.639191	68.767723	626	825	581	773	130.872406	51.841179	630	774	590	807	183.365860	2223.000000	604.954773	797.692505	34.476082	1.038607	1.326508	0.643921	0.537808	50.431103	62.846657	2799.944336	0.733354	0.898561	225.500000	0.928723	19.515394	0.848758	0.497906	0.467257	3565	0.560309	232352
null	1	707	2272	767	254.208145	2868.500000	2979	2262.794189	813.179260	2227	767	2288	851	17.664270	47.087894	84.095184	2272	767	2268	851	87.273689	59.028351	2227	830	2288	790	225.432999	3246.500000	2263.379150	809.108582	42.982010	1.050717	1.424658	0.557809	0.516443	60.434158	80.916969	3898.716553	0.718640	0.883567	378.000000	0.886805	22.528076	0.853290	0.420102	0.375134	4964	0.577861	396633
null	1	708	2779	768	98.183769	306.500000	351	2785.128174	780.435913	2777	768	2795	796	4.565903	15.676253	29.120440	2779	768	2787	796	105.945396	21.016167	2777	792	2794	775	76.467804	391.500000	2783.000000	782.000000	14.560220	1.016156	1.385621	0.399541	0.460198	19.754694	31.252863	480.663666	0.678379	0.782886	85.000000	0.778823	31.452045	0.835855	0.313587	0.291262	612	0.500817	67787
null	1	709	1667	769	121.539101	650.000000	701	1674.765991	788.649048	1658	769	1690	811	8.626229	23.204010	44.271889	1667	769	1681	811	108.434952	26.563133	1658	784	1688	790	109.397034	741.500000	1674.000000	790.000000	22.135944	1.025739	1.666667	0.552957	0.422248	28.768137	38.687099	923.628235	0.649806	0.876601	91.500000	0.900097	22.725775	0.786552	0.389693	0.371756	1176	0.552721	108058
null	1	710	698	770	127.740112	839.000000	896	698.178589	790.805786	683	770	713	814	11.448368	23.765276	44.553337	700	770	693	814	80.960518	30.570099	683	790	713	796	118.525818	953.500000	698.855835	792.374817	22.404028	1.025756	1.457416	0.646126	0.538160	32.684063	40.660942	1069.712280	0.733594	0.879916	114.500000	0.927867	19.448792	0.846804	0.513917	0.481727	1362	0.616006	90739
null	1	711	727	770	91.355339	467.500000	509	724.343811	786.728882	714	770	736	801	7.629508	17.123760	31.144823	727	770	730	801	95.527542	21.287647	715	796	736	792	86.440491	507.000000	726.560547	785.657410	15.723414	1.018535	1.463047	0.703920	0.613649	24.397530	29.079308	520.718994	0.783358	0.922091	39.500000	0.946201	17.851974	0.883449	0.489937	0.445551	663	0.705128	55496
null	1	712	530	771	181.095459	1352.500000	1431	530.793823	791.807800	499	771	562	813	6.195604	34.161655	63.953106	562	789	499	800	9.904183	37.246040	530	771	506	813	165.138824	1691.000000	530.638428	795.292908	31.986683	1.036402	1.717044	0.518241	0.421041	41.497669	57.644474	1870.818481	0.648876	0.799823	338.500000	0.911888	24.248106	0.821935	0.193755	0.181361	2382	0.567800	162984
null	1	713	634	772	156.568542	1377.000000	1448	641.543518	799.477234	626	772	659	829	14.551335	29.632154	57.218880	634	772	639	829	95.013115	33.467976	628	825	658	784	147.754028	1447.000000	636.993286	800.456726	28.613724	1.031341	1.709661	0.705886	0.535507	41.871838	49.837315	1504.037476	0.731784	0.951624	70.000000	0.943702	17.802258	0.821959	0.508620	0.491066	1915	0.719060	187841
null	1	714	2403	774	208.166519	2056.000000	2147	2379.900879	799.012573	2339	774	2413	822	15.987732	41.673416	79.120163	2413	779	2339	807	20.725559	39.357857	2370	782	2394	815	193.172775	2349.500000	2376.000000	793.000000	39.560081	1.042366	2.010276	0.596226	0.418176	51.164249	66.261459	2445.729980	0.646665	0.875080	293.500000	0.927972	21.076508	0.777157	0.404138	0.383643	3114	0.660244	236825
null	1	715	2746	776	127.053825	526.000000	581	2742.380371	790.020630	2720	776	2764	805	4.672458	25.871698	46.173584	2764	789	2720	803	17.650124	20.964367	2746	776	2724	805	110.956291	675.000000	2742.000000	796.000000	23.086792	1.025306	2.202479	0.409468	0.314129	25.879026	40.442490	760.265442	0.560473	0.779259	149.000000	0.873302	30.689493	0.764907	0.202387	0.180601	968	0.543388	99106
null	1	716	470	778	174.166519	1782.000000	1856	473.691284	804.976318	445	778	503	827	19.901670	32.072083	61.098282	503	818	446	796	158.895157	48.020992	473	779	464	827	163.932098	1897.500000	474.500000	807.000000	30.549141	1.037136	1.272324	0.738224	0.607799	47.633106	55.438927	2304.358154	0.779615	0.939130	115.500000	0.941238	17.022434	0.854054	0.651464	0.620529	2934	0.607362	226420
null	1	717	2137	778	398.391907	2077.000000	2254	2162.007568	817.496033	2128	778	2195	869	6.799534	53.641727	100.239716	2177	869	2129	781	118.610458	64.804657	2195	806	2137	835	247.767258	3678.500000	2153.000000	825.000000	50.119858	1.055384	1.546798	0.164447	0.263189	51.424881	126.812088	5101.946289	0.513019	0.564632	1601.500000	0.621918	76.416039	0.786782	0.135665	0.126758	6496	0.319735	412693
null	1	718	2420	778	157.296463	1229.500000	1299	2430.249512	800.236328	2410	778	2455	826	12.622376	26.144346	50.328918	2433	826	2415	779	110.955780	45.520550	2453	793	2410	808	143.794510	1438.000000	2429.423096	800.423096	25.825829	1.032290	1.105631	0.624454	0.618021	39.565742	50.069019	1799.347168	0.786143	0.855007	208.500000	0.914162	20.123772	0.909442	0.501595	0.482796	2291	0.536665	135785
null	1	719	2484	778	119.639610	754.500000	806	2472.817627	792.310181	2455	778	2494	812	9.109096	24.499666	44.102154	2494	780	2457	804	32.969402	26.551991	2468	780	2469	811	113.202766	831.500000	2476.201660	793.081848	22.088751	1.025337	1.660974	0.662398	0.493912	30.994503	38.082470	919.701233	0.702789	0.907396	77.000000	0.946198	18.971022	0.817048	0.413091	0.371805	1171	0.644321	88867
null	1	720	575	779	217.480225	2163.000000	2257	572.861755	815.403198	544	779	608	843	16.851511	36.701336	64.381676	577	779	570	843	83.758087	63.620586	544	826	608	826	193.082413	2576.000000	575.583069	813.657959	34.686932	1.044566	1.011963	0.574681	0.664419	52.478729	69.226105	3216.990967	0.815119	0.839674	413.000000	0.887816	21.866690	0.954620	0.523488	0.459153	4096	0.528076	252480
null	1	721	1820	779	214.509674	1396.000000	1491	1808.325928	800.895386	1773	779	1836	818	9.536042	35.462120	63.788715	1836	811	1773	801	170.980682	40.869297	1822	779	1807	818	162.533020	1719.000000	1804.547974	805.697754	31.895824	1.035345	1.560798	0.381243	0.436825	42.159725	68.280548	2047.532959	0.660928	0.812100	323.000000	0.757696	32.961601	0.811050	0.298988	0.268908	2607	0.535481	298478
null	1	722	2290	782	173.882248	1124.000000	1202	2294.740479	822.187195	2279	782	2314	848	9.691630	40.465809	66.068146	2291	782	2288	848	87.397438	34.963898	2279	835	2314	835	162.180954	1333.000000	2289.500000	815.000000	33.034073	1.035212	1.889610	0.467160	0.327863	37.830162	55.348438	1814.269775	0.572593	0.843211	209.000000	0.932706	26.899498	0.781372	0.293383	0.239502	2310	0.486580	158517
null	1	723	2066	784	190.994949	1269.000000	1351	2064.253906	808.682434	2039	784	2090	828	15.198959	26.509880	51.244511	2090	815	2039	810	174.400665	45.448769	2067	784	2050	828	144.136887	1450.500000	2064.776367	809.682129	25.778221	1.032951	1.127523	0.437147	0.615286	40.196281	60.795582	1829.192383	0.784402	0.874871	181.500000	0.754663	28.746311	0.895319	0.593194	0.573332	2329	0.544869	206409
null	1	724	2559	784	113.982758	724.500000	774	2568.498779	796.565918	2550	784	2589	814	11.912274	22.623201	40.024994	2589	787	2550	796	12.994617	31.705191	2559	784	2570	814	107.322983	777.500000	2570.040771	793.843567	20.156504	1.023948	1.262411	0.700761	0.575819	30.372061	36.281837	996.670288	0.758827	0.931833	53.000000	0.941572	17.932461	0.853516	0.595242	0.526551	1269	0.570922	115655
null	1	725	2594	784	148.610168	1093.500000	1157	2594.078613	808.387207	2572	784	2616	830	11.428090	25.361086	48.795490	2613	794	2578	828	44.169685	33.999043	2594	784	2615	811	136.152008	1274.000000	2593.178711	808.610413	24.624142	1.031243	1.435202	0.622202	0.584749	37.313370	47.304089	1302.975586	0.764689	0.858320	180.500000	0.916169	20.196602	0.888167	0.468408	0.450615	1659	0.659132	169023
null	1	726	411	785	100.426407	559.000000	604	426.475159	795.521545	408	785	444	807	9.332583	18.713182	37.215588	411	785	443	804	149.300278	23.807228	422	807	440	790	95.662003	603.000000	426.586945	795.195679	18.625374	1.020162	1.563205	0.696508	0.513892	26.678473	31.966719	695.862793	0.716863	0.927032	44.000000	0.952558	18.041973	0.818210	0.501542	0.498717	886	0.630926	72129
null	1	727	1550	785	270.391907	2392.000000	2505	1548.955322	813.154480	1509	785	1595	844	15.963942	46.332321	86.005814	1595	808	1509	809	0.666200	59.030891	1550	785	1553	844	213.397339	2932.500000	1552.000000	808.500000	43.002907	1.050532	1.456963	0.411134	0.411733	55.186855	86.068420	3987.466553	0.641664	0.815686	540.500000	0.789215	30.565128	0.789789	0.371229	0.344553	5077	0.471144	346229
null	1	728	1656	785	193.338089	1339.000000	1423	1651.864380	808.976135	1621	785	1678	828	15.024506	33.499718	57.870544	1678	812	1621	822	9.950626	42.508671	1656	785	1674	825	156.644653	1649.000000	1648.849121	813.289673	29.179451	1.034673	1.361382	0.450148	0.509068	41.290043	61.541428	1932.079468	0.713490	0.812007	310.000000	0.810211	27.916071	0.861605	0.519245	0.448496	2460	0.544309	255880
null	1	729	2495	785	195.823380	1861.000000	1945	2497.241211	811.069946	2469	785	2531	842	16.833338	38.772713	68.622154	2531	792	2484	842	46.771469	43.528217	2472	807	2512	828	180.350266	2127.500000	2503.702148	813.429932	34.704746	1.041368	1.576498	0.609856	0.503185	48.677498	62.332516	2345.984375	0.709355	0.874736	266.500000	0.920984	20.605478	0.836571	0.490609	0.434154	2987	0.623033	249458
null	1	730	305	787	138.669052	908.500000	972	310.926941	802.032898	287	787	331	818	9.967346	24.939150	48.764740	330	818	287	795	151.858398	33.261738	327	793	292	812	125.343643	1037.000000	308.500000	806.500000	24.382370	1.026001	1.466091	0.593712	0.486433	34.010853	44.139729	1273.915771	0.697448	0.876085	128.500000	0.903905	21.165773	0.818176	0.408793	0.399667	1622	0.560111	178900
null	1	731	2297	787	127.781746	719.500000	773	2315.112549	807.905579	2297	787	2334	830	8.748808	27.660566	47.010635	2297	787	2316	830	113.838737	27.142794	2303	806	2334	809	119.629593	777.000000	2310.239014	806.847839	23.858139	1.027793	1.731975	0.553736	0.414523	30.267075	40.674194	1002.168030	0.643835	0.925997	57.500000	0.936203	22.693779	0.810014	0.372205	0.316292	1276	0.563872	101203
null	1	732	1242	788	94.183769	494.500000	537	1242.108032	800.132202	1226	788	1258	811	9.110909	16.629585	32.140316	1258	796	1226	799	5.355825	23.832994	1242	788	1252	811	88.798737	547.000000	1242.000000	798.299988	16.164467	1.019152	1.348564	0.700526	0.609503	25.092169	29.979624	601.614990	0.780707	0.904022	52.500000	0.942824	17.938486	0.879441	0.566946	0.547873	766	0.645561	53616
null	1	733	1292	788	210.651794	2362.000000	2453	1284.540527	815.366882	1254	788	1310	853	18.636316	37.713383	66.219330	1287	853	1270	789	104.875679	55.270866	1308	800	1254	812	191.332275	2648.500000	1285.126831	818.992554	34.059010	1.042127	1.198087	0.668897	0.685836	54.839691	67.052551	2874.557373	0.828152	0.891826	286.500000	0.908287	18.786699	0.919716	0.562866	0.494157	3660	0.645355	242753
null	1	734	796	789	233.379730	1962.500000	2063	806.229248	817.274353	768	789	847	841	9.728345	41.914673	80.062477	847	827	768	814	170.655334	48.649506	797	789	783	836	200.112427	2680.000000	807.500000	820.500000	40.031239	1.045549	1.645700	0.452786	0.389818	49.987324	74.287071	3059.125732	0.624354	0.732276	717.500000	0.857454	27.753424	0.795601	0.243019	0.232099	3895	0.503851	224176
null	1	735	2630	789	173.195953	916.000000	992	2637.017090	803.547363	2615	789	2659	822	5.813770	24.413143	48.020828	2656	818	2615	793	148.626999	35.921913	2650	789	2622	814	129.144272	1171.000000	2636.555908	803.768188	24.095940	1.026697	1.336812	0.383734	0.505762	34.150951	55.129986	1354.811890	0.711170	0.782237	255.000000	0.745654	32.747643	0.856043	0.242135	0.238141	1725	0.531015	167947
null	1	736	2683	791	325.705627	1496.000000	1635	2674.572510	832.277039	2656	791	2704	871	6.980504	42.339985	80.622574	2684	791	2674	871	82.874985	45.768818	2658	814	2704	815	201.877441	2522.000000	2679.000000	831.000000	40.311287	1.044718	1.761518	0.177211	0.293041	43.643631	103.675323	2898.119141	0.541333	0.593180	1026.000000	0.619816	70.911865	0.797042	0.173165	0.164868	3690	0.405420	313234
null	1	737	754	793	254.107651	2851.000000	2960	744.247314	827.373291	704	793	782	858	16.525671	42.181492	78.600258	765	794	718	857	53.275894	65.864929	705	832	773	851	224.971649	3551.500000	742.715210	827.894104	40.563801	1.049855	1.193355	0.554845	0.587570	60.249531	80.884979	4066.006348	0.766531	0.802759	700.500000	0.885340	22.648438	0.911075	0.420499	0.391775	5177	0.550705	348570
null	1	738	1213	794	203.823380	2349.000000	2437	1195.903564	819.193298	1157	794	1230	844	20.213476	38.921867	73.334846	1230	812	1157	819	5.477369	49.008080	1213	794	1205	844	191.372086	2482.500000	1193.500000	815.500000	36.667423	1.042726	1.496383	0.710534	0.556125	54.688568	64.878998	2822.720947	0.745738	0.946224	133.500000	0.938911	17.685810	0.830650	0.551265	0.519335	3594	0.653589	351338
null	1	739	2532	794	134.225403	1069.000000	1128	2532.897949	814.403381	2514	794	2552	836	14.578938	24.657211	47.434166	2548	797	2521	836	55.304848	34.026108	2522	802	2544	830	126.855843	1152.000000	2533.909180	816.090881	23.727970	1.027785	1.394052	0.745621	0.604930	36.892994	42.725269	1267.632690	0.777773	0.927951	83.000000	0.945096	16.853561	0.851274	0.614702	0.591265	1614	0.662330	166831
null	1	740	283	795	199.923874	1033.500000	1121	268.946472	813.867065	236	795	290	837	3.133374	33.095097	54.744862	290	808	236	817	9.462322	40.770950	283	795	279	837	150.161179	1462.500000	263.746277	814.074646	27.900059	1.033283	1.342742	0.324931	0.439070	36.275242	63.637749	1753.008667	0.662624	0.706667	429.000000	0.751092	38.673981	0.873101	0.114472	0.094678	2232	0.463038	210298
null	1	741	1400	795	213.882248	2349.000000	2447	1389.394409	822.931763	1362	795	1417	854	17.726707	35.628513	70.724815	1413	849	1364	798	133.854233	57.716656	1408	798	1376	848	192.282639	2653.500000	1388.500000	823.500000	35.362408	1.039640	1.225380	0.645273	0.597929	54.688568	68.080833	3205.995361	0.773259	0.885246	304.500000	0.899012	19.474506	0.865403	0.501287	0.497543	4082	0.575453	437699
null	1	742	2794	795	155.639603	953.500000	1023	2805.190674	821.936462	2789	795	2825	848	12.190782	30.575089	56.462376	2811	848	2789	796	112.932098	37.405437	2825	812	2792	830	141.579010	1241.500000	2800.000000	822.000000	28.231188	1.030959	1.509470	0.494641	0.380814	34.842991	49.541626	1658.760864	0.617101	0.768023	288.000000	0.909659	25.405022	0.798160	0.431820	0.398716	2112	0.451468	131540
null	1	743	348	797	139.597977	1032.000000	1097	362.252502	817.211487	342	797	384	832	13.636076	25.077164	46.754681	348	797	383	828	138.468231	42.990349	342	832	382	810	132.255463	1143.000000	361.259735	817.287415	24.236313	1.026710	1.087562	0.665474	0.601090	36.248905	44.435417	1578.650269	0.775300	0.902887	111.000000	0.947402	18.883329	0.900407	0.583303	0.543765	2010	0.513433	139790
null	1	744	405	797	240.693436	2027.500000	2130	396.643188	838.611755	375	797	420	888	9.651006	50.980888	93.861603	407	797	384	888	75.815704	39.856556	384	809	415	849	218.481842	2614.500000	395.500000	842.500000	46.930801	1.047644	2.354985	0.439787	0.293019	50.808395	76.615097	2938.174561	0.541312	0.775483	587.000000	0.907718	28.573774	0.740931	0.205643	0.189306	3741	0.541967	269000
null	1	745	824	797	97.840622	521.500000	565	838.861938	810.585815	824	797	855	824	9.002722	20.135853	36.235340	824	797	852	820	140.599335	22.602243	830	819	851	807	92.240669	559.500000	837.323547	809.323547	18.148989	1.020193	1.603175	0.684582	0.505708	25.768089	31.143637	643.241089	0.711131	0.932082	38.000000	0.942765	18.356255	0.810290	0.496903	0.447099	819	0.636752	69616
null	1	746	1437	797	254.551300	2729.500000	2841	1461.434326	844.765198	1434	797	1492	878	13.436405	53.652161	88.192970	1437	797	1480	874	119.180809	58.746178	1435	865	1490	843	228.650299	3395.000000	1457.200073	836.225891	44.121613	1.048577	1.501255	0.529349	0.446812	58.951736	81.026192	4069.147949	0.668440	0.803976	665.500000	0.898248	23.739279	0.825255	0.304705	0.250436	5181	0.526829	385358
null	1	747	713	798	105.154327	669.500000	715	712.530090	813.366455	696	798	728	830	11.892873	18.693251	35.468296	727	803	704	830	49.573921	27.686699	701	807	728	818	99.377480	715.000000	713.769897	815.026184	17.879187	1.022262	1.281059	0.760862	0.677610	29.196470	33.471661	771.260986	0.823171	0.936364	45.500000	0.945063	16.515957	0.891862	0.670620	0.636212	982	0.681772	93553
null	1	748	1122	799	331.747253	3581.500000	3720	1141.253540	841.331177	1095	799	1178	886	20.375725	51.065575	97.493591	1122	799	1166	886	116.827873	68.660927	1096	835	1178	845	252.978470	4251.500000	1140.347290	844.347351	48.918346	1.059618	1.419928	0.408941	0.479759	67.528564	105.598434	5257.455078	0.692646	0.842409	670.000000	0.762564	30.729092	0.825957	0.417991	0.399011	6694	0.535031	577618
null	1	749	2758	799	185.053818	1557.000000	1641	2767.312500	819.828125	2743	799	2791	841	12.633246	29.356089	58.694122	2788	799	2747	841	45.690277	49.698334	2743	807	2790	830	158.926010	1777.500000	2767.247070	819.752991	29.349192	1.031215	1.181008	0.571350	0.575453	44.524532	58.904461	2291.006348	0.758586	0.875949	220.500000	0.858810	21.994167	0.861887	0.430477	0.430345	2917	0.533768	212834
null	1	750	531	800	119.597977	681.000000	736	529.372253	813.495911	505	800	547	826	9.148312	24.986057	44.944408	547	803	505	819	20.854458	28.212629	531	800	542	826	113.354500	774.500000	526.000000	811.000000	22.472204	1.023584	1.593060	0.598287	0.429246	29.446156	38.069218	995.884888	0.655168	0.879277	93.500000	0.947796	21.003931	0.802811	0.407095	0.366137	1268	0.537066	94732
null	1	751	661	803	228.066010	2452.500000	2552	670.061157	836.562317	641	803	703	874	14.451932	37.762066	72.367119	661	803	675	874	101.154663	60.441814	641	830	703	832	202.981079	2976.500000	668.000000	838.500000	36.183559	1.046376	1.197302	0.592513	0.596261	55.880409	72.595665	3435.331543	0.772180	0.823954	524.000000	0.890010	21.208607	0.892821	0.399406	0.382710	4374	0.560700	304398
null	1	752	991	804	124.367531	843.000000	895	1001.446899	824.398865	984	804	1023	843	11.788697	22.918392	41.773197	1020	834	989	806	137.910843	28.630798	1023	827	998	843	117.248886	909.500000	1002.529419	822.058838	21.425415	1.027079	1.459030	0.684894	0.615095	32.761883	39.587414	939.336182	0.784280	0.926883	66.500000	0.942761	18.347904	0.893431	0.564414	0.514377	1196	0.704849	157573
null	1	753	440	806	123.882248	766.000000	819	428.750916	820.798523	410	806	452	840	7.389731	23.318548	43.416588	443	806	416	840	51.546291	30.057636	416	816	452	819	115.952011	863.000000	430.819641	824.047974	21.773600	1.026361	1.444444	0.627221	0.517401	31.229816	39.432945	1024.944580	0.719306	0.887601	97.000000	0.935986	20.035002	0.850105	0.340411	0.316904	1305	0.586973	97902
null	1	754	2200	806	208.894440	876.500000	966	2200.031982	835.838501	2183	806	2217	871	2.161729	35.519745	65.490456	2203	806	2195	871	82.983498	34.478306	2183	832	2217	838	154.534195	1439.000000	2199.097656	838.512024	32.745377	1.034513	1.899469	0.252411	0.260199	33.406502	66.493164	1773.429077	0.510097	0.609104	562.500000	0.739772	49.785381	0.751098	0.066017	0.060860	2258	0.388175	174610
null	1	755	2452	806	138.225403	955.000000	1016	2456.656494	825.692932	2433	806	2480	840	9.678782	27.379042	48.507732	2480	840	2433	828	165.677277	34.015198	2456	806	2436	836	129.132477	1047.500000	2457.526855	829.977783	24.606556	1.028073	1.426061	0.628113	0.516763	34.870384	43.998508	1295.906982	0.718862	0.911695	92.500000	0.934217	20.006556	0.847373	0.399061	0.353511	1650	0.578788	118843
null	1	756	1929	807	163.882248	1355.000000	1428	1938.030151	822.659668	1908	807	1964	847	15.470779	32.214211	56.142673	1964	808	1908	812	4.085617	41.109547	1911	808	1942	847	155.915863	1449.000000	1936.464600	818.172302	29.354305	1.033272	1.365685	0.633994	0.547348	41.536003	52.165340	1812.698975	0.739829	0.935128	94.000000	0.951390	19.820953	0.883990	0.551124	0.480247	2308	0.587088	295664
null	1	757	2554	807	137.396973	958.000000	1019	2560.159912	832.432800	2546	807	2576	858	11.139887	27.052341	53.160137	2554	807	2569	858	106.389542	32.110527	2549	849	2576	827	128.775192	1073.000000	2561.500000	832.500000	26.580069	1.028206	1.655536	0.637707	0.431622	34.925114	43.734814	1340.674683	0.656979	0.892824	115.000000	0.937249	19.705561	0.771074	0.419107	0.411790	1707	0.561219	150448
null	1	758	1044	808	220.693436	2062.500000	2155	1056.621826	835.099792	1022	808	1098	859	12.369310	41.561600	76.164299	1098	839	1022	834	176.235962	50.824341	1046	808	1047	859	192.639084	2492.000000	1060.000000	836.500000	38.082150	1.044136	1.498579	0.532139	0.452690	51.245064	70.248901	3040.276367	0.672823	0.827648	429.500000	0.872881	23.614832	0.805088	0.324806	0.297614	3871	0.532808	322645
null	1	759	1981	808	277.421356	3083.000000	3202	1994.160156	845.528442	1956	808	2031	892	15.133265	52.693668	98.737022	2019	892	1964	810	123.851013	53.758961	2010	823	1956	839	244.393204	3902.000000	1991.500000	851.000000	49.368511	1.055670	1.836662	0.503389	0.402646	62.652992	88.305962	4168.893555	0.634544	0.790108	819.000000	0.880946	24.963545	0.787878	0.306537	0.287193	5308	0.580821	385246
null	1	760	864	809	122.468033	844.500000	897	867.187317	830.250854	849	809	887	846	10.092764	22.540806	41.725292	887	841	857	812	135.971024	28.615738	866	809	860	843	115.080879	918.500000	869.909485	828.662598	21.078352	1.026040	1.458124	0.707561	0.617605	32.791016	38.982788	937.765381	0.785879	0.919434	74.000000	0.939681	17.760118	0.877918	0.483772	0.447755	1194	0.707286	120737
null	1	761	1597	809	229.279221	2145.000000	2242	1594.251099	837.232361	1561	809	1624	864	12.719272	33.669186	64.536812	1624	853	1561	839	167.471191	56.293453	1598	809	1586	864	183.308197	2423.000000	1593.844360	839.950134	32.858150	1.041005	1.146435	0.512752	0.655726	52.259914	72.981842	2853.351562	0.809769	0.885266	278.000000	0.799498	24.507673	0.904117	0.394171	0.377772	3633	0.590421	343104
null	1	762	2336	809	205.237595	1994.500000	2083	2328.205078	841.510803	2292	809	2358	867	13.391444	37.427883	71.309189	2358	824	2292	851	22.249023	50.652660	2336	809	2328	867	188.711777	2370.000000	2325.000000	837.500000	35.654594	1.043122	1.407807	0.595018	0.499405	50.393215	65.329155	2836.858154	0.706686	0.841561	375.500000	0.919480	21.119312	0.842371	0.375588	0.357793	3612	0.552187	240858
null	1	763	2408	810	214.409164	2412.500000	2506	2391.948486	834.379089	2358	810	2434	861	16.406532	42.133072	76.941536	2434	836	2358	848	8.972627	46.320885	2408	810	2382	861	199.898987	2665.000000	2395.289551	837.500000	38.739578	1.044136	1.661055	0.659463	0.518867	55.422832	68.248558	2799.158936	0.720324	0.905253	252.500000	0.932325	19.055456	0.826989	0.426467	0.389398	3564	0.676908	296601
null	1	764	1505	811	140.325897	1053.500000	1117	1500.431519	833.503113	1481	811	1515	857	11.970262	27.133127	47.423622	1514	857	1494	814	114.943909	32.873913	1515	824	1482	831	131.677094	1152.500000	1502.545654	835.102722	24.712181	1.027818	1.442591	0.672309	0.596424	36.624554	44.667122	1224.435791	0.772285	0.914100	99.000000	0.938366	18.691370	0.883824	0.504823	0.441168	1559	0.675754	138455
null	1	765	1786	811	294.208160	4323.500000	4454	1774.829102	842.939575	1728	811	1823	881	20.034424	51.760410	99.929977	1823	824	1728	855	18.072323	64.124901	1735	823	1813	865	267.851715	5026.500000	1775.500000	839.500000	49.964989	1.057718	1.558365	0.627677	0.551257	74.194687	93.649361	5032.831543	0.742467	0.860141	703.000000	0.910416	20.020454	0.853196	0.400969	0.387061	6408	0.674703	824869
null	1	766	2827	811	110.083260	680.000000	729	2831.256592	830.727051	2819	811	2847	848	11.562040	20.181015	38.600517	2827	811	2838	848	106.557068	32.538422	2819	844	2847	824	104.081184	731.500000	2831.938477	829.666931	19.309145	1.022639	1.186306	0.705141	0.581076	29.424528	35.040588	986.460083	0.762283	0.929597	51.500000	0.945477	17.821066	0.858280	0.599061	0.572917	1256	0.541401	112468
null	1	767	1232	812	75.597977	310.000000	343	1247.043701	819.924194	1232	812	1260	830	6.795563	17.003139	31.304953	1232	812	1260	826	153.434952	16.546904	1249	830	1250	812	73.376915	324.000000	1246.000000	819.000000	15.652476	1.016084	1.891892	0.681634	0.402759	19.867165	24.063583	406.836243	0.634633	0.956790	14.000000	0.970620	18.435659	0.746099	0.434153	0.399665	518	0.598456	34854
null	1	768	1311	812	162.953323	1145.500000	1217	1333.458496	832.307312	1308	812	1367	850	9.030705	34.412342	62.609905	1311	812	1367	840	153.434952	32.199379	1327	850	1363	832	152.180954	1307.000000	1338.857178	826.285706	31.306581	1.033607	1.944444	0.542099	0.372065	38.190258	51.869652	1583.362671	0.609972	0.876435	161.500000	0.933893	23.180954	0.773691	0.288475	0.262426	2016	0.568204	169281
null	1	769	2037	812	152.468033	1368.500000	1436	2031.472168	838.457520	2012	812	2050	864	16.722267	27.250933	52.345009	2038	812	2032	864	83.418053	38.628323	2012	824	2048	849	143.780792	1474.000000	2034.187500	837.906250	26.185282	1.031293	1.355094	0.739771	0.635923	41.742405	48.532082	1588.075073	0.797448	0.928426	105.500000	0.943023	16.986849	0.874331	0.638925	0.613640	2022	0.676805	154876
null	1	770	2617	812	152.024384	843.000000	908	2609.505615	834.845825	2594	812	2626	861	9.662339	27.209814	51.244511	2617	812	2602	861	72.979477	29.525112	2594	831	2616	860	128.295456	1059.000000	2609.500000	836.500000	25.622255	1.028187	1.735625	0.458364	0.408736	32.761883	48.390865	1188.307373	0.639325	0.796034	216.000000	0.843914	27.415674	0.796919	0.377107	0.355105	1513	0.557171	136179
null	1	771	1837	813	331.806122	2707.500000	2851	1841.993286	854.060669	1815	813	1870	899	12.000754	46.264412	86.209045	1837	813	1831	899	86.009087	52.639484	1815	864	1870	832	221.145279	3323.000000	1834.979492	856.068359	43.115707	1.049333	1.637726	0.309036	0.463845	58.713680	105.617172	3564.136963	0.681062	0.814776	615.500000	0.666489	40.663086	0.816535	0.278411	0.259395	4538	0.596628	505474
null	1	772	1906	813	221.823380	1547.000000	1644	1895.295654	844.535889	1867	813	1932	867	8.674212	36.736500	68.352028	1932	843	1868	867	20.556046	46.231255	1903	814	1896	866	185.289566	2194.500000	1897.018921	847.050293	35.214836	1.041348	1.478481	0.395080	0.421597	44.381321	70.608574	2481.858154	0.649305	0.704944	647.500000	0.835302	31.807117	0.862879	0.253810	0.236120	3160	0.489557	298758
null	1	773	2119	813	480.333038	2853.000000	3066	2146.498779	891.999023	2119	813	2184	946	2.501305	83.648216	147.166565	2119	813	2182	946	115.346176	48.564018	2130	922	2179	912	319.297699	3993.000000	2150.500000	879.500000	73.583282	1.070223	3.030362	0.155391	0.167723	60.270660	152.894760	5613.240723	0.409540	0.714500	1140.000000	0.664742	80.869202	0.690616	0.033993	0.029903	7147	0.399188	583836
null	1	774	292	814	283.764496	2375.000000	2498	314.262604	841.559631	276	814	355	876	18.530682	48.565701	82.975899	292	814	355	868	139.398712	55.534199	276	846	331	820	217.847855	2989.000000	318.166656	847.222229	42.289604	1.049130	1.494141	0.370644	0.439208	54.990398	90.325043	3619.114746	0.662727	0.794580	614.000000	0.767707	33.904121	0.835702	0.446652	0.381559	4608	0.515408	495028
null	1	775	1230	814	143.438599	1046.500000	1107	1231.187012	838.967468	1207	814	1252	858	14.252209	24.995680	46.840153	1252	832	1207	845	16.113419	41.716343	1230	814	1228	858	133.364410	1196.500000	1229.597656	837.733765	23.737185	1.030885	1.122825	0.639171	0.607313	36.502674	45.657925	1534.667969	0.779303	0.874634	150.000000	0.929767	19.660421	0.906300	0.608547	0.570187	1954	0.535568	125741
null	1	776	2115	814	307.137085	3107.000000	3245	2107.875488	878.545471	2079	814	2128	926	15.134332	65.187210	113.000000	2117	814	2102	926	82.371849	53.212391	2079	887	2128	922	266.155609	3569.500000	2109.500000	870.000000	56.500000	1.056719	2.123566	0.413892	0.309809	62.896385	97.764771	4722.599121	0.556605	0.870430	462.500000	0.866569	30.361502	0.749734	0.267864	0.232167	6013	0.516714	557573
null	1	777	2734	814	166.610168	1412.500000	1485	2722.778564	836.791931	2689	814	2745	857	14.045889	35.011036	60.008331	2744	822	2689	846	23.574707	42.027496	2720	819	2738	857	157.675064	1543.000000	2717.113037	835.405090	30.043306	1.034327	1.427835	0.639433	0.499431	42.408146	53.033665	1980.774170	0.706704	0.915425	130.500000	0.946371	19.652353	0.836376	0.468131	0.401185	2522	0.560071	195983
null	1	778	2092	816	288.693420	2320.500000	2447	2073.884277	851.137329	2044	816	2109	888	12.219286	49.676350	82.661964	2109	816	2062	884	55.348682	53.543369	2052	830	2077	888	215.781906	2883.500000	2083.120850	848.355652	41.432041	1.047789	1.543832	0.349879	0.432395	54.355793	91.893974	3476.172363	0.657567	0.804751	563.000000	0.747443	35.916355	0.830920	0.295645	0.245978	4426	0.524288	326996
null	1	779	502	820	145.840622	1155.500000	1223	485.303345	838.304199	462	820	508	855	12.486385	27.550203	53.009434	505	822	462	853	35.788975	40.162663	464	829	498	854	138.429138	1269.000000	483.500000	837.500000	26.504717	1.028079	1.319868	0.682689	0.523569	38.356594	46.422512	1672.112671	0.723581	0.910559	113.500000	0.949181	18.407171	0.831236	0.471100	0.453223	2129	0.542743	141744
null	1	780	2656	820	139.154327	615.500000	678	2646.303955	838.174011	2628	820	2659	859	7.878608	21.266018	41.436699	2656	820	2642	859	70.253166	29.514900	2628	846	2659	847	111.188385	846.000000	2646.659912	838.659973	20.866989	1.024353	1.403925	0.399433	0.456423	27.994267	44.294197	960.541931	0.675591	0.727541	230.500000	0.799029	31.460482	0.854131	0.380272	0.370479	1223	0.503271	124512
null	1	781	453	821	153.681244	1405.000000	1470	441.510895	845.335388	417	821	462	871	15.458635	26.911154	52.201534	453	821	438	871	73.300758	44.347359	417	842	460	853	146.200592	1503.500000	442.807678	845.192322	26.251684	1.032994	1.177106	0.747557	0.656478	42.295410	48.918259	1818.196777	0.810233	0.934486	98.500000	0.951324	16.809910	0.891489	0.592267	0.574432	2315	0.606911	179570
null	1	782	1733	823	129.982758	675.500000	733	1714.877197	845.094116	1692	823	1733	858	9.880427	28.575970	49.648766	1733	823	1692	851	34.330215	24.753887	1707	838	1726	855	119.726303	782.500000	1712.500000	837.000000	24.824383	1.026368	2.005696	0.502416	0.348914	29.327007	41.374798	965.254333	0.590690	0.863259	107.000000	0.921094	25.011868	0.767593	0.398013	0.345760	1229	0.549634	121406
null	1	783	508	824	214.994949	1747.000000	1841	542.465515	849.972290	508	824	568	890	9.374818	44.987579	85.912750	508	824	563	890	129.805573	39.435360	510	836	568	844	201.104050	2125.500000	535.500000	857.000000	42.956375	1.043882	2.178571	0.474948	0.301362	47.163010	68.435020	2660.928955	0.548964	0.821924	378.500000	0.935390	26.458401	0.745098	0.218240	0.208387	3388	0.515643	198601
null	1	784	229	825	166.024384	1012.000000	1084	250.955719	840.891174	226	825	273	862	10.686016	27.691883	50.328918	265	860	227	827	139.028259	36.698582	270	831	229	844	136.301590	1202.000000	248.075424	841.336731	25.489502	1.029120	1.371413	0.461367	0.508693	35.895939	52.847202	1450.630371	0.713227	0.841930	190.000000	0.820973	27.237249	0.862052	0.424647	0.385890	1847	0.547916	203827
null	1	785	1517	826	122.669044	853.500000	909	1529.710693	845.300354	1515	826	1551	861	11.045713	23.109823	42.201897	1517	826	1542	860	126.326828	34.714081	1516	857	1551	846	116.041214	906.000000	1530.173828	842.504578	21.117516	1.024662	1.215700	0.712760	0.610168	32.965282	39.046772	1150.608276	0.781133	0.942053	52.500000	0.945970	17.630573	0.875247	0.523470	0.477966	1465	0.582594	120622
null	1	786	2848	826	128.953323	756.500000	811	2856.514160	848.332947	2840	826	2881	865	11.201567	25.974480	45.276924	2848	826	2881	857	136.789917	28.756369	2850	865	2859	834	120.968460	859.500000	2861.336670	844.867371	23.105091	1.027763	1.574501	0.571681	0.469856	31.035555	41.047115	1022.588379	0.685461	0.880163	103.000000	0.938079	21.981438	0.850443	0.494802	0.431253	1302	0.581029	126252
null	1	787	610	827	137.882248	1023.000000	1083	597.305603	847.206848	572	827	616	866	10.290001	26.095366	46.486557	616	829	572	844	18.824711	34.655178	610	827	603	866	130.517792	1131.000000	596.151062	842.809814	24.180389	1.028790	1.341403	0.676190	0.602741	36.090500	43.889282	1265.276489	0.776364	0.904509	108.000000	0.946589	18.584082	0.893701	0.442709	0.394323	1611	0.635009	129670
null	1	788	626	827	137.154327	1127.500000	1189	630.710693	849.122803	612	827	648	870	14.108508	23.801012	43.931767	647	862	618	829	131.308609	41.382359	646	838	612	862	128.999237	1216.000000	629.500000	848.136353	22.326002	1.027452	1.061606	0.753195	0.743823	37.889015	43.657578	1427.853882	0.862451	0.927220	88.500000	0.940541	16.684088	0.934671	0.642292	0.592769	1818	0.620187	140028
null	1	789	1261	828	91.254837	519.000000	559	1263.611816	843.313049	1253	828	1276	860	10.616424	16.744583	32.249031	1261	828	1265	860	97.125015	23.318531	1253	849	1276	845	86.984840	545.000000	1263.000000	844.000000	16.124516	1.019217	1.382979	0.783187	0.635396	25.706251	29.047316	590.619446	0.797117	0.952294	26.000000	0.953208	16.045172	0.858573	0.658403	0.634021	752	0.690160	56530
null	1	790	804	829	178.166519	1756.000000	1832	795.771301	858.287109	775	829	822	887	16.231251	30.874189	59.908264	805	829	790	887	75.499832	43.733532	775	851	815	871	164.377411	1972.000000	797.500000	858.000000	29.954132	1.036512	1.369847	0.695156	0.622961	47.284340	56.712166	2057.743164	0.789279	0.890467	216.000000	0.922606	18.077055	0.873385	0.541870	0.525722	2620	0.670229	201754
null	1	791	847	829	119.053825	793.000000	844	846.345947	849.203796	826	829	863	865	11.924529	22.238903	42.720020	862	865	826	842	147.425949	31.577702	847	829	840	862	113.671715	866.500000	845.850159	850.604126	21.634678	1.025351	1.352854	0.703066	0.553249	31.775446	37.896008	1059.502075	0.743807	0.915176	73.500000	0.954793	17.873661	0.846976	0.558264	0.536201	1349	0.587843	106445
null	1	792	375	830	156.568542	1310.000000	1381	365.316437	849.918884	342	830	385	877	15.576639	28.439238	53.600372	374	877	342	834	126.656105	43.619099	383	830	345	852	148.485657	1423.500000	364.332886	850.787170	27.938620	1.031251	1.228828	0.671540	0.580558	40.840469	49.837315	1836.260864	0.761944	0.920267	113.500000	0.948375	18.712755	0.881793	0.581214	0.547716	2338	0.560308	207289
null	1	793	2512	830	165.438599	1234.500000	1306	2503.905762	856.311646	2483	830	2520	891	12.300177	34.907562	62.169125	2512	830	2500	891	78.870811	38.620457	2483	847	2520	859	153.092346	1439.500000	2506.000000	860.500000	31.084562	1.034127	1.609746	0.566797	0.406679	39.646111	52.660740	1885.740967	0.637714	0.857589	205.000000	0.925373	22.170862	0.783843	0.395701	0.352364	2401	0.514161	175827
null	1	794	2577	830	115.840622	850.500000	903	2585.138428	849.071960	2571	830	2600	868	12.252917	20.735826	41.231056	2577	830	2593	868	112.833656	31.044559	2571	860	2595	837	110.906219	879.500000	2585.000000	849.000000	20.615528	1.023326	1.328125	0.796457	0.636994	32.907299	36.873215	1005.309631	0.798119	0.967027	29.000000	0.957404	15.777836	0.856212	0.594354	0.590906	1280	0.664453	161741
null	1	795	2533	832	70.041634	317.500000	350	2538.245605	842.359985	2528	832	2547	853	8.761684	11.850798	22.847319	2533	832	2542	853	113.198593	20.483803	2529	848	2547	838	67.265099	332.000000	2538.772705	841.954529	11.507274	1.014088	1.115385	0.813282	0.774432	20.106058	22.294943	367.566345	0.880018	0.956325	14.500000	0.960359	15.451433	0.937140	0.766977	0.739333	468	0.678419	34722
null	1	796	2790	832	142.710678	1012.000000	1074	2792.577393	853.814697	2771	832	2811	875	10.578904	25.355476	47.010635	2809	868	2772	839	141.911224	36.353474	2797	836	2784	872	128.776840	1174.000000	2790.500000	853.500000	23.505318	1.028819	1.293154	0.624421	0.583040	35.895939	45.426220	1342.245483	0.763571	0.862010	162.000000	0.902363	20.124840	0.871950	0.450064	0.417224	1709	0.592159	143857
null	1	797	2226	834	137.681244	1076.000000	1133	2236.207520	855.780212	2215	834	2260	876	14.948203	24.268040	45.891174	2260	851	2215	860	11.309933	43.930016	2226	834	2240	876	130.388031	1153.500000	2237.214355	854.071411	22.991791	1.030183	1.044643	0.713301	0.650525	37.013588	43.825298	1583.362671	0.806551	0.932813	77.500000	0.947028	17.617216	0.904396	0.651463	0.615963	2016	0.533730	173260
null	1	798	1310	835	92.225395	434.000000	472	1304.197021	847.877136	1289	835	1321	862	5.430893	17.419394	33.241539	1321	846	1289	855	15.708638	22.862959	1305	836	1297	862	87.970131	495.000000	1305.000000	850.500000	16.620770	1.020532	1.453947	0.641207	0.500078	23.507147	29.356255	596.902588	0.707162	0.876768	61.000000	0.953860	19.597980	0.842373	0.326753	0.311773	760	0.571053	49623
null	1	799	1020	836	173.137085	1201.000000	1272	1024.631348	859.952026	1001	836	1046	898	12.504585	38.072567	62.289646	1020	836	1026	898	95.527542	43.249565	1001	845	1046	861	159.534729	1474.000000	1021.912720	867.105225	31.163973	1.037240	1.440238	0.503469	0.394114	39.104485	55.111244	2115.862549	0.627785	0.814790	273.000000	0.921436	24.959576	0.815248	0.401498	0.328441	2694	0.445805	200579
null	1	800	2153	836	110.426407	431.000000	481	2155.072754	853.280640	2143	836	2164	874	5.933876	20.808773	39.560081	2157	874	2143	837	110.725555	18.073774	2161	843	2150	865	97.771194	540.000000	2151.723145	854.847961	19.865662	1.020619	2.188811	0.444162	0.350649	23.425760	35.149818	561.559692	0.592157	0.798148	109.000000	0.885397	28.292322	0.786690	0.299993	0.285162	715	0.602797	103572
null	1	801	168	837	150.468033	849.500000	916	167.776199	860.431213	151	837	184	889	7.635402	28.817265	53.450912	180	838	164	889	72.582031	25.051022	156	855	181	859	132.954269	1067.000000	171.378052	863.304871	26.733404	1.029581	2.133682	0.471503	0.378585	32.887947	47.895462	1051.648193	0.615292	0.796157	217.500000	0.883605	26.651712	0.791767	0.285698	0.264959	1339	0.634429	162182
null	1	802	2449	837	129.254837	885.000000	944	2458.455566	850.672668	2436	837	2482	865	9.038232	25.784616	46.840153	2481	851	2436	838	163.886581	31.255236	2481	842	2448	865	123.924652	967.000000	2458.604492	844.138062	23.423107	1.025643	1.498634	0.665671	0.513590	33.568096	41.143093	1149.822876	0.716652	0.915202	82.000000	0.958762	18.877754	0.842150	0.385918	0.350528	1464	0.604508	131681
null	1	803	509	838	274.735077	2337.000000	2453	511.667755	868.958801	464	838	555	897	6.050303	49.959797	97.498718	555	889	464	854	158.962494	56.287918	509	838	490	891	230.890503	3335.000000	509.500000	871.500000	48.749359	1.052310	1.732143	0.389081	0.313019	54.548702	87.450890	4310.265137	0.559481	0.700750	998.000000	0.840411	32.297543	0.753802	0.124110	0.121103	5488	0.425838	252353
null	1	804	2431	839	136.568542	1098.000000	1159	2424.537598	859.227783	2404	839	2446	876	14.779455	23.279116	44.102154	2434	839	2410	876	57.030598	42.809700	2404	855	2444	872	128.613113	1175.000000	2425.311523	859.648010	22.401567	1.027407	1.030191	0.739794	0.718775	37.390064	43.471115	1482.831787	0.847806	0.934468	77.000000	0.941748	16.986309	0.928273	0.670237	0.634880	1888	0.581568	148301
null	1	805	701	841	129.781738	964.500000	1019	693.938171	860.249268	677	841	716	882	13.222160	24.811581	45.617977	702	841	682	882	63.996655	34.087437	681	852	716	858	123.103645	1028.000000	693.742737	862.350098	22.891260	1.027778	1.338264	0.719590	0.590120	35.043396	41.310814	1221.294189	0.768193	0.938230	63.500000	0.948544	17.463247	0.858984	0.579691	0.532903	1555	0.620257	141662
null	1	806	1098	841	229.722870	1664.500000	1764	1087.149048	886.951843	1061	841	1107	927	5.506608	47.215584	86.209045	1098	841	1092	927	86.009087	42.478138	1061	906	1107	857	206.683823	2253.000000	1095.000000	884.000000	43.104523	1.046184	2.029492	0.396356	0.285160	46.035934	73.123062	2876.128174	0.534003	0.738793	588.500000	0.899709	31.704775	0.763139	0.127750	0.116627	3662	0.454533	279161
null	1	807	1559	841	113.882248	674.000000	722	1559.754883	858.801941	1542	841	1582	872	10.442277	22.637812	40.049969	1582	863	1542	865	2.862405	30.661697	1559	841	1553	872	107.204750	721.500000	1561.852051	861.041016	20.242958	1.024636	1.306189	0.653067	0.535015	29.294428	36.249847	964.468933	0.731447	0.934165	47.500000	0.941365	19.242086	0.852044	0.521462	0.461276	1228	0.548860	101831
null	1	808	1954	841	146.024384	1171.000000	1233	1969.750977	865.705566	1949	841	1990	890	11.972912	29.299503	53.000000	1954	841	1982	886	121.890793	30.924528	1966	890	1985	862	138.116638	1218.500000	1967.359375	863.898560	26.510736	1.031267	1.713850	0.690106	0.530781	38.612995	46.481007	1287.267578	0.728547	0.961018	47.500000	0.945846	18.209326	0.829507	0.451808	0.408639	1639	0.714460	160368
null	1	809	1366	842	255.580734	2832.500000	2947	1353.458374	876.616882	1326	842	1384	906	19.204010	37.945618	72.470680	1369	842	1335	906	62.020527	68.331078	1330	852	1384	896	210.730728	3200.500000	1355.679810	875.954895	36.474133	1.042468	1.060582	0.544908	0.686681	60.053734	81.353874	3889.291748	0.828662	0.885018	368.000000	0.824517	23.061434	0.925584	0.529980	0.506093	4952	0.571991	419424
null	1	810	2760	842	104.083260	679.000000	725	2756.795898	854.438599	2740	842	2776	868	11.440442	19.358353	36.878178	2776	852	2740	860	12.528808	25.923189	2747	843	2754	868	100.127655	716.500000	2758.000000	856.000000	18.439089	1.021543	1.422594	0.787622	0.635684	29.402885	33.130730	750.840637	0.797298	0.947662	37.500000	0.961996	15.954823	0.864241	0.620445	0.590982	956	0.710251	96938
null	1	811	225	843	215.580734	2165.500000	2260	235.650436	878.628296	210	843	262	911	16.662292	37.186138	68.249542	225	843	238	910	100.980652	55.428944	210	887	262	864	189.765549	2499.500000	229.999420	877.286743	34.649311	1.041806	1.231298	0.585529	0.591928	52.509048	68.621475	2971.161133	0.769369	0.866373	334.000000	0.880253	21.461580	0.885050	0.488276	0.448078	3783	0.572429	417239
null	1	812	824	843	98.083260	519.000000	562	826.001770	861.693970	814	843	840	876	7.576495	18.800821	34.928497	824	843	838	875	113.629379	23.991871	816	869	840	864	92.492989	579.000000	830.058838	859.411743	17.494438	1.020576	1.455847	0.677934	0.541649	25.706251	31.220871	658.163635	0.735968	0.896373	60.000000	0.943005	18.536274	0.842906	0.433829	0.402987	838	0.619332	80768
null	1	813	886	843	117.154327	670.500000	722	894.975098	864.948730	882	843	910	881	8.975216	23.712858	45.000000	910	881	883	845	126.869896	26.200001	907	863	884	876	110.654022	750.500000	896.944458	862.666687	22.506857	1.022987	1.717557	0.613892	0.421584	29.218267	37.291382	925.984436	0.649295	0.893404	80.000000	0.944515	20.470003	0.782717	0.398898	0.378496	1179	0.568702	81289
null	1	814	570	845	117.740112	602.000000	654	574.122314	868.850159	565	845	590	889	8.203310	24.203789	44.181442	570	845	566	889	84.805573	25.078402	565	862	590	864	110.137878	693.000000	569.500000	867.136353	22.142010	1.024058	1.761733	0.545704	0.392669	27.685560	37.477844	870.221191	0.626633	0.868687	91.000000	0.935432	23.027798	0.793500	0.371346	0.338927	1108	0.543321	76227
null	1	815	751	846	242.693436	2850.500000	2954	750.874390	884.428894	725	846	776	931	15.938588	46.659710	85.146935	753	846	748	931	86.633537	52.086433	725	860	776	880	221.626495	3330.000000	750.500000	888.500000	42.573467	1.047570	1.634724	0.608156	0.500603	60.244247	77.251717	3483.240967	0.707533	0.856006	479.500000	0.913195	20.663076	0.828520	0.374378	0.341592	4435	0.642728	397736
null	1	816	1180	846	304.592926	4716.000000	4849	1209.366211	887.867798	1168	846	1257	938	26.035872	59.278412	110.385689	1180	846	1241	938	123.546112	77.754646	1171	907	1257	896	283.013123	5347.500000	1210.500000	892.000000	55.192844	1.063606	1.419667	0.638769	0.492786	77.489342	96.954941	6741.072266	0.701987	0.881907	631.500000	0.929152	19.672785	0.816101	0.471725	0.439213	8583	0.549458	836903
null	1	817	2817	846	127.296463	1055.500000	1110	2829.380127	864.788269	2811	846	2849	885	15.279091	22.750393	43.382023	2817	846	2836	885	115.974396	35.452473	2811	868	2848	863	121.645630	1097.500000	2828.310303	864.565674	21.833315	1.026738	1.223667	0.818532	0.714083	36.659302	40.519722	1207.942383	0.845034	0.961731	42.000000	0.955609	15.352335	0.892559	0.704397	0.671597	1538	0.686281	119267
null	1	818	1945	847	218.651794	2165.000000	2260	1942.473022	885.504395	1916	847	1965	925	15.155137	40.615742	79.246452	1947	847	1933	925	79.824486	52.292564	1916	873	1965	896	198.757111	2523.500000	1940.000000	886.000000	39.623226	1.044347	1.515444	0.569065	0.438943	52.502987	69.599030	3254.689941	0.662528	0.857935	358.500000	0.909012	22.082499	0.798349	0.382481	0.373135	4144	0.522442	353936
null	1	819	275	848	256.350281	1669.500000	1779	286.716705	892.717834	266	848	314	930	9.672967	46.227310	86.977005	275	848	304	930	109.476578	45.253338	266	905	314	905	203.021271	2343.000000	289.500000	889.000000	43.488503	1.045438	1.922002	0.319248	0.280988	46.105026	81.598831	3091.327148	0.530083	0.712548	673.500000	0.791968	39.362366	0.742997	0.222426	0.209248	3936	0.424162	378504
null	1	820	865	848	78.970566	385.000000	423	873.196228	859.179688	864	848	884	871	8.805615	14.164012	28.017851	865	848	881	871	124.824486	23.984709	864	867	880	848	76.345192	403.500000	873.000000	859.500000	14.008925	1.015109	1.168155	0.775783	0.624455	22.140398	25.137112	527.787537	0.790225	0.954151	18.500000	0.966755	16.198311	0.867355	0.628572	0.621689	672	0.572917	49231
null	1	821	2279	848	148.811188	1046.500000	1113	2290.450195	870.069153	2274	848	2319	889	10.342814	28.624750	47.434166	2319	868	2274	853	161.565048	40.160927	2284	848	2277	888	138.209900	1253.500000	2293.609863	868.780518	25.402237	1.029833	1.181102	0.593852	0.592198	36.502674	47.368069	1496.183472	0.769544	0.834862	207.000000	0.928760	21.160791	0.927466	0.436091	0.361324	1905	0.549344	119868
null	1	822	2356	849	166.166519	1648.000000	1718	2356.137451	872.848633	2330	849	2383	899	18.854719	27.674389	53.037724	2383	869	2330	867	177.838913	49.964439	2356	849	2356	899	154.806168	1753.500000	2356.551514	872.170410	27.050303	1.035756	1.061509	0.750032	0.745929	45.807190	52.892445	2081.305176	0.863672	0.939835	105.500000	0.931633	16.754436	0.929081	0.710993	0.681306	2650	0.621887	173507
null	1	823	282	850	156.509674	1110.000000	1176	304.535706	876.050171	282	850	325	903	9.981550	34.445171	61.911228	282	850	314	903	121.122467	29.332321	298	889	322	872	146.388107	1213.000000	298.000000	876.500000	30.955614	1.033363	2.110683	0.569443	0.368718	37.593826	49.818573	1426.283081	0.607221	0.915087	103.000000	0.935329	22.067816	0.752639	0.322447	0.289781	1816	0.611233	240302
null	1	824	1249	850	131.539108	1003.000000	1059	1249.396606	870.767700	1228	850	1265	894	13.892299	25.138910	46.400433	1265	888	1228	860	142.883133	31.939358	1251	850	1243	884	125.553192	1059.000000	1247.485352	873.366272	23.629150	1.028143	1.452767	0.728452	0.593153	35.735966	41.870197	1163.960083	0.770165	0.947120	56.000000	0.954493	17.250784	0.861303	0.598800	0.552621	1482	0.676788	124833
null	1	825	1277	850	88.669044	431.500000	470	1277.025513	863.642578	1266	850	1292	878	8.362322	17.511356	30.870699	1280	850	1267	878	65.095230	23.582233	1266	862	1292	862	83.243340	461.000000	1276.573120	865.426819	15.802855	1.018848	1.309066	0.689678	0.576498	23.439344	28.224234	571.769836	0.759275	0.936009	29.500000	0.938809	18.220625	0.858328	0.541764	0.477537	728	0.592720	52302
null	1	826	1322	850	129.254837	857.000000	916	1315.342773	870.734741	1299	850	1328	894	10.660506	24.823792	44.283180	1328	852	1309	892	64.592285	35.882698	1299	863	1324	894	121.824257	936.000000	1319.287231	872.095764	22.405502	1.025416	1.234110	0.644610	0.556434	33.032806	41.143093	1247.997681	0.745945	0.915598	79.000000	0.942512	19.494530	0.875679	0.481470	0.429447	1589	0.539333	98602
null	1	827	2628	850	197.580734	1271.500000	1357	2642.251221	876.059692	2615	850	2672	895	8.330919	30.219006	57.706154	2672	872	2615	863	171.027374	43.669521	2631	850	2636	895	155.028503	1663.500000	2643.416260	868.030029	28.858065	1.035377	1.321429	0.409296	0.486163	40.235855	62.891899	1979.203369	0.697254	0.764352	392.000000	0.784634	30.702435	0.855145	0.288736	0.275685	2520	0.504564	228147
null	1	828	2690	850	206.409164	2315.500000	2405	2714.523926	874.452820	2677	850	2744	907	16.313742	37.603989	70.178345	2740	899	2687	853	139.044479	49.901432	2738	859	2678	873	193.844589	2518.000000	2711.826416	877.738342	35.296013	1.043116	1.406339	0.682962	0.598616	54.297203	65.702080	2750.464355	0.773703	0.919579	202.500000	0.939128	18.399801	0.879226	0.464922	0.433830	3502	0.661194	308178
null	1	829	415	851	142.509674	947.000000	1006	410.250488	873.834961	386	851	433	894	9.098233	30.131100	51.478149	433	870	386	891	24.075499	33.489937	412	852	418	886	133.683167	1063.000000	407.375000	876.250000	26.376184	1.031222	1.537123	0.585964	0.455003	34.724026	45.362236	1354.026489	0.674539	0.890875	116.000000	0.938064	21.445623	0.826616	0.353479	0.301955	1724	0.549304	124022
null	1	830	1397	851	441.404114	2655.500000	2848	1409.320557	895.389038	1380	851	1452	938	2.352962	56.230732	102.727798	1451	933	1383	856	131.448273	68.832390	1413	851	1398	938	262.783813	4329.500000	1417.000000	894.500000	51.363899	1.055698	1.492434	0.171271	0.320391	58.147121	140.503296	5553.550293	0.566031	0.613350	1674.000000	0.595336	73.371338	0.814256	0.045810	0.041845	7071	0.375548	521549
null	1	831	2549	851	91.154327	467.500000	506	2550.889404	863.567200	2536	851	2569	874	9.131341	18.458637	33.136082	2569	860	2536	863	5.194429	23.629829	2549	851	2557	874	86.152985	504.500000	2552.500000	861.500000	16.568041	1.019491	1.402299	0.707028	0.542112	24.397530	29.015324	614.966736	0.736283	0.926660	37.000000	0.945133	17.773500	0.827598	0.551142	0.494692	783	0.597063	70338
null	1	832	134	852	283.178711	1308.500000	1431	121.140465	875.566711	76	852	151	899	1.219987	45.482410	75.239616	151	868	76	874	4.573921	46.212357	134	852	126	899	190.152649	2215.500000	113.500000	871.000000	37.619808	1.042362	1.628128	0.205051	0.294300	40.817078	90.138580	2730.829346	0.542495	0.590612	907.000000	0.671493	61.284054	0.804463	0.032429	0.026823	3477	0.376330	312062
null	1	833	1688	852	206.693436	2044.500000	2130	1711.144653	876.304688	1677	852	1747	905	16.305336	38.279320	73.681747	1747	882	1677	859	161.810959	49.659515	1727	857	1714	905	187.729553	2363.000000	1712.000000	870.500000	36.840874	1.042742	1.483739	0.601373	0.479488	51.020958	65.792564	2873.771973	0.692450	0.865214	318.500000	0.908251	20.896149	0.811004	0.442588	0.425957	3659	0.558759	368317
null	1	834	2262	852	127.882248	825.000000	880	2262.851074	874.315918	2245	852	2276	899	10.409749	24.698761	47.169907	2266	852	2262	899	85.135483	31.397137	2245	876	2276	882	120.545059	922.000000	2264.699951	875.500000	23.654598	1.027145	1.502363	0.633933	0.472100	32.410225	40.706184	1163.174683	0.687095	0.894794	97.000000	0.942625	19.822872	0.813457	0.441372	0.421468	1481	0.557056	109081
null	1	835	2482	853	105.396965	576.000000	621	2484.185303	871.914673	2470	853	2498	890	8.402114	22.758051	40.311287	2482	853	2498	890	113.385223	21.135519	2471	870	2491	863	99.801933	610.000000	2488.952881	871.952820	20.187908	1.022639	1.907277	0.651593	0.451314	27.081100	33.548897	669.159241	0.671799	0.944262	34.000000	0.946915	19.285627	0.788066	0.416862	0.369193	852	0.676056	81784
null	1	836	2778	853	122.325897	527.500000	582	2778.137451	876.848816	2768	853	2792	898	5.452750	23.921417	45.891174	2780	853	2771	898	78.690071	27.064026	2768	864	2791	887	110.855461	720.000000	2775.500000	875.500000	22.945587	1.024067	1.695652	0.442992	0.318914	25.915899	38.937542	975.464539	0.564725	0.732639	192.500000	0.906231	28.367064	0.768914	0.237638	0.227944	1242	0.424718	73264
null	1	837	1066	854	225.722870	1661.500000	1759	1056.470703	882.179626	1028	854	1084	908	17.324013	35.949409	66.843102	1080	855	1028	897	38.927544	43.474945	1048	861	1059	908	171.117706	1995.500000	1054.000000	876.000000	33.421551	1.038212	1.537509	0.409788	0.473475	45.994431	71.849823	2282.366943	0.688095	0.832623	334.000000	0.758088	30.665552	0.814870	0.518349	0.481900	2906	0.571748	294908
null	1	838	460	855	124.124893	932.500000	985	460.029449	876.311646	442	855	479	895	14.984104	21.402584	40.496914	462	855	448	893	69.775139	38.521454	442	873	479	884	117.529388	985.000000	459.804169	875.769958	20.885712	1.026745	1.051282	0.760573	0.723961	34.457161	39.510181	1225.221191	0.850859	0.946701	52.500000	0.946864	16.522240	0.923793	0.740012	0.700107	1560	0.597756	109106
null	1	839	1494	855	151.296463	1279.500000	1346	1503.325439	878.494080	1480	855	1519	906	15.347319	29.380442	54.625999	1494	855	1516	905	113.749496	40.420311	1480	876	1518	862	143.597397	1343.500000	1505.000000	880.000000	27.313000	1.031284	1.351449	0.702413	0.545948	40.362236	48.159161	1734.159180	0.738883	0.952363	64.000000	0.949113	17.890285	0.836753	0.561905	0.522365	2208	0.579484	189774
null	1	840	1625	855	133.497467	876.500000	937	1604.286011	874.543213	1587	855	1625	893	11.141716	28.478176	53.037724	1625	855	1587	892	44.236103	31.204206	1590	866	1607	893	125.698875	945.000000	1606.000000	873.500000	26.518862	1.026389	1.699698	0.618039	0.396728	33.406502	42.493565	1299.833984	0.629863	0.927513	68.500000	0.941582	20.332659	0.754391	0.420143	0.391237	1655	0.529607	122354
null	1	841	2394	856	75.698486	326.500000	361	2395.891846	865.980591	2384	856	2407	877	7.168017	14.308662	26.925823	2407	875	2384	861	148.671310	19.943680	2402	856	2385	869	71.836502	355.000000	2395.595459	867.843323	13.464162	1.015431	1.350093	0.716009	0.573397	20.389034	24.095575	421.758820	0.757230	0.919718	28.500000	0.948982	17.550568	0.849232	0.532427	0.500956	537	0.608007	43128
null	1	842	1627	857	151.639603	763.500000	831	1622.231079	892.711182	1609	857	1632	919	6.775112	36.028214	62.032249	1627	857	1625	919	88.152390	23.794075	1609	893	1632	918	141.347183	898.000000	1626.500000	888.016113	31.020159	1.029688	2.607046	0.417247	0.252630	31.178814	48.268387	1159.247681	0.502623	0.850223	134.500000	0.932126	30.117317	0.725303	0.218438	0.188050	1476	0.517276	128869
null	1	843	718	859	158.509674	1403.000000	1470	711.083008	885.271423	683	859	733	907	13.312171	28.329433	50.635956	733	881	683	889	9.090277	47.713131	718	859	720	907	149.465698	1532.500000	709.033081	882.821472	26.756218	1.034014	1.061258	0.701707	0.696706	42.265293	50.455193	1897.521973	0.834689	0.915498	129.500000	0.942944	17.908278	0.939578	0.525799	0.469906	2416	0.580712	201226
null	1	844	1107	859	412.977692	2046.500000	2231	1141.462158	906.104858	1107	859	1169	947	2.944656	58.365299	105.683487	1107	859	1167	946	124.592285	60.520332	1118	925	1166	888	245.608994	3412.000000	1137.000000	902.500000	52.841743	1.052522	1.746248	0.150789	0.233296	51.045910	131.454880	5023.406738	0.483007	0.599795	1365.500000	0.594727	83.337692	0.739754	0.055726	0.050452	6396	0.319966	318293
null	1	845	2875	859	122.568542	907.000000	961	2873.229004	873.284058	2850	859	2894	888	12.023387	23.340954	44.283180	2894	870	2850	875	6.483074	28.701643	2875	859	2874	888	116.992050	949.500000	2872.056885	873.000000	22.147308	1.025306	1.542880	0.758681	0.588898	33.982765	39.014778	998.241089	0.767397	0.955240	42.500000	0.954503	16.563448	0.840945	0.543023	0.515120	1271	0.713611	159408
null	1	846	2521	861	138.568542	971.000000	1033	2523.251709	883.014526	2502	861	2541	901	10.685718	25.440680	48.166378	2534	861	2502	897	48.366459	35.211285	2521	861	2537	896	127.892937	1099.500000	2519.026123	879.912048	24.122286	1.027428	1.367925	0.635477	0.532895	35.161282	44.107738	1332.035278	0.729996	0.883129	128.500000	0.922958	19.774708	0.845187	0.443700	0.420025	1696	0.572524	110120
null	1	847	2613	861	124.325897	818.500000	874	2607.843262	880.573242	2592	861	2629	896	11.138850	23.586557	42.544094	2629	891	2592	870	150.422165	35.586609	2614	861	2593	890	116.411438	929.500000	2610.500000	880.500000	21.272047	1.025003	1.195509	0.665434	0.575772	32.282295	39.574162	1189.092773	0.758796	0.880581	111.000000	0.936341	18.884459	0.870977	0.523638	0.472254	1514	0.540621	164449
null	1	848	1520	862	131.597977	948.000000	1009	1531.974243	881.989075	1519	862	1549	905	10.974237	25.550156	46.097721	1540	863	1521	905	65.658913	34.491943	1520	862	1547	886	125.295036	1021.500000	1528.959839	883.303284	23.110767	1.025407	1.336478	0.687891	0.568015	34.742352	41.888939	1248.783081	0.753667	0.928047	73.500000	0.952105	18.267962	0.865176	0.476129	0.429517	1590	0.596226	155140
null	1	849	2214	862	212.450790	2230.000000	2319	2208.914307	903.305725	2186	862	2233	942	17.070976	41.617657	82.000000	2214	862	2196	942	77.319618	45.536587	2187	909	2233	912	198.403183	2433.500000	2205.000000	902.000000	41.000000	1.044369	1.800750	0.620866	0.422267	53.285309	67.625191	2932.676758	0.649821	0.916376	203.500000	0.933878	20.240063	0.770167	0.416365	0.410186	3734	0.597215	318837
null	1	850	2570	862	130.468033	1009.500000	1066	2574.991455	883.731689	2559	862	2591	909	12.428966	25.756596	47.042534	2570	862	2572	909	92.436646	32.013580	2559	876	2591	875	124.685577	1067.000000	2572.199951	885.500000	23.602755	1.027486	1.469455	0.745260	0.580811	35.851574	41.529266	1182.809692	0.762110	0.946111	57.500000	0.955679	16.861723	0.843676	0.528414	0.482555	1506	0.670319	153604
null	1	851	610	863	115.154327	763.500000	814	619.093384	881.585999	603	863	634	901	10.655115	21.061237	40.496914	610	863	624	901	110.224861	28.347839	605	880	633	874	108.664421	823.500000	617.000000	882.000000	20.248457	1.024005	1.428571	0.723533	0.592755	31.178814	36.654762	901.637085	0.769906	0.927140	60.000000	0.943642	17.368067	0.854113	0.526219	0.505911	1148	0.665070	103828
null	1	852	1785	863	178.468033	1768.500000	1849	1791.964844	882.047607	1758	863	1825	899	14.952448	35.860718	68.447060	1825	896	1758	882	168.197571	39.417324	1798	863	1768	897	170.051788	1860.500000	1791.500000	889.000000	34.223530	1.035680	1.736471	0.697741	0.480624	47.452335	56.808140	2119.004150	0.693271	0.950551	92.000000	0.952842	18.010088	0.790818	0.436905	0.416959	2698	0.655486	366951
null	1	853	2041	863	120.953316	827.500000	878	2040.405518	882.230042	2021	863	2060	900	12.127963	21.726107	39.812057	2060	884	2021	892	11.592175	36.647190	2041	863	2043	900	113.846901	901.500000	2039.540527	883.322449	20.470718	1.026382	1.086361	0.710792	0.664735	32.459293	38.500637	1145.895874	0.815313	0.917915	74.000000	0.941247	17.679401	0.910242	0.609261	0.558221	1459	0.567169	106144
null	1	854	647	864	132.083267	840.000000	900	655.923340	880.955566	634	864	681	893	7.258946	26.335381	50.328918	681	889	634	871	159.044220	27.638186	648	864	636	889	124.964005	975.000000	657.500000	880.000000	25.164459	1.026332	1.820992	0.605053	0.422235	32.703537	42.043407	1092.488892	0.649796	0.861538	135.000000	0.946100	20.769033	0.790346	0.288460	0.275635	1391	0.603882	131061
null	1	855	842	864	207.195953	2238.000000	2331	857.037781	894.963135	826	864	884	921	15.669822	35.898071	67.230942	884	879	826	913	30.379126	62.976952	842	864	871	920	189.482819	2518.500000	854.157043	894.562012	33.656776	1.039973	1.067548	0.655100	0.630423	53.380802	65.952522	3325.375732	0.793992	0.888624	280.500000	0.914510	19.182379	0.897120	0.466149	0.436509	4234	0.528578	253392
null	1	856	1292	864	122.669044	753.500000	809	1288.430176	882.064270	1267	864	1307	895	10.566350	22.237009	41.761227	1307	892	1267	880	163.300751	33.715485	1297	864	1273	892	114.568764	853.500000	1287.688843	883.111084	21.258677	1.024636	1.238636	0.629250	0.550107	30.973957	39.046772	1105.840576	0.741692	0.882835	100.000000	0.933966	19.970398	0.873259	0.506036	0.475170	1408	0.535156	82270
null	1	857	592	865	122.468033	750.500000	803	594.286438	886.006226	575	865	611	904	10.049313	21.130293	39.051247	592	865	594	904	92.935677	35.696682	575	890	611	895	112.828178	853.000000	594.638367	885.074097	20.246733	1.026055	1.093974	0.628804	0.626601	30.912235	38.982788	1094.845093	0.791581	0.879836	102.500000	0.921287	19.984570	0.919672	0.514673	0.475588	1394	0.538379	107897
null	1	858	1106	865	164.911682	938.000000	1014	1104.903320	905.965454	1094	865	1117	934	8.903419	40.980160	69.354164	1106	865	1099	934	84.207207	24.598379	1094	910	1117	927	155.596420	1043.500000	1102.500000	899.500000	34.677082	1.032163	2.819461	0.433421	0.248295	34.558628	52.493019	1339.889282	0.498292	0.898898	105.500000	0.943514	28.993460	0.714130	0.256752	0.217262	1706	0.549824	156239
null	1	859	1583	865	117.840622	711.500000	765	1572.396118	879.338562	1550	865	1588	894	10.321543	23.023565	39.924931	1588	866	1551	881	22.067900	30.933054	1550	874	1583	894	110.868431	767.000000	1570.542969	877.329102	20.810970	1.023261	1.290688	0.643865	0.568325	30.098337	37.509834	969.966736	0.753873	0.927640	55.500000	0.940834	19.517094	0.883922	0.517048	0.448303	1235	0.576113	98055
null	1	860	2448	867	179.338089	1577.000000	1654	2469.359131	892.157166	2445	867	2500	920	11.882949	33.001469	60.415230	2500	897	2447	868	151.313858	45.617638	2468	867	2468	919	166.657349	1868.000000	2469.922119	889.038940	31.113655	1.037511	1.324383	0.616164	0.550109	44.809582	57.085087	2164.557373	0.741693	0.844218	291.000000	0.929291	20.394516	0.878068	0.393376	0.360073	2756	0.572206	223651
null	1	861	2763	867	116.041634	795.500000	851	2756.542969	885.233826	2742	867	2770	902	12.459304	20.540445	40.000000	2766	867	2742	899	53.130104	36.000000	2746	870	2767	902	111.336433	844.500000	2756.385254	884.789001	20.221035	1.021945	1.111111	0.742373	0.633039	31.825495	36.937199	1130.973389	0.795637	0.941978	49.000000	0.959453	16.927292	0.885987	0.622965	0.606574	1440	0.552431	132240
null	1	862	1895	868	212.409164	1213.500000	1306	1881.360596	886.132446	1848	868	1907	921	4.531055	34.906052	60.016663	1907	882	1848	893	10.561010	54.051655	1867	869	1883	921	170.154572	1964.500000	1878.169434	891.142761	30.245478	1.038900	1.110358	0.337989	0.428950	39.307457	67.611938	2547.831543	0.654942	0.617714	751.000000	0.801070	37.179771	0.902447	0.150993	0.129807	3244	0.374075	245723
null	1	863	2321	869	129.438599	947.500000	1001	2324.198730	889.685303	2305	869	2343	913	12.395927	23.533102	44.553337	2328	869	2321	913	80.960518	38.942085	2305	886	2343	895	121.968117	1045.500000	2324.500000	891.000000	22.276669	1.028485	1.144092	0.710659	0.607755	34.733189	41.201584	1362.665771	0.779587	0.906265	98.000000	0.942286	17.682692	0.871397	0.556453	0.526744	1735	0.546109	115188
null	1	864	356	870	368.534058	5269.000000	5429	342.658691	926.578186	303	870	386	989	6.355329	66.643074	119.419426	356	870	366	989	94.803482	86.058022	303	935	386	895	316.543030	6813.000000	359.972595	929.586365	59.718616	1.071462	1.387662	0.487509	0.470423	81.906647	117.308029	8071.537109	0.685874	0.773374	1544.000000	0.858925	25.776684	0.843739	0.106437	0.095364	10277	0.512698	680419
null	1	865	2808	870	97.154327	534.500000	576	2807.968750	883.362854	2793	870	2827	896	8.872789	19.375690	34.481880	2827	887	2794	877	163.141602	26.912685	2810	870	2803	896	92.059036	583.500000	2810.000000	883.650024	17.326929	1.020864	1.281250	0.711596	0.572369	26.087286	30.925182	728.849487	0.756551	0.916024	49.000000	0.947555	17.659426	0.849817	0.514635	0.457934	928	0.575970	69209
null	1	866	2384	871	185.823380	1379.000000	1458	2387.380615	895.957458	2362	871	2416	929	9.665031	33.331646	58.077534	2386	871	2383	929	87.039062	53.669632	2362	899	2416	894	165.605927	1834.500000	2390.104004	900.113892	29.746853	1.038937	1.082130	0.501849	0.520545	41.902237	59.149418	2448.086182	0.721488	0.751703	455.500000	0.891201	25.040121	0.907649	0.332832	0.289966	3117	0.442413	145441
null	1	867	434	872	190.267029	1901.500000	1985	418.409058	902.640808	388	872	446	926	13.749473	36.670776	65.215027	440	873	402	926	54.360191	52.303894	388	896	433	923	178.033386	2174.500000	419.515717	898.435791	32.658623	1.038907	1.246848	0.660053	0.569261	49.204319	60.563877	2678.993164	0.754494	0.874454	273.000000	0.935703	19.038412	0.868968	0.421666	0.374944	3411	0.557461	254348
null	1	868	816	873	101.154327	495.500000	539	826.708740	885.782959	812	873	841	905	8.786810	19.230133	33.526108	816	873	826	905	107.354027	26.785095	812	879	841	882	93.825203	559.000000	824.825073	887.804688	17.235430	1.021245	1.251670	0.608534	0.561290	25.117527	32.198421	705.287537	0.749193	0.886404	63.500000	0.927545	20.650248	0.890813	0.524177	0.456929	898	0.551782	62764
null	1	869	2674	873	136.225403	1051.000000	1111	2673.336670	898.642639	2657	873	2689	922	13.422134	25.696556	50.447994	2675	873	2663	922	76.239212	31.299561	2657	896	2688	901	129.328232	1132.000000	2669.123535	897.530212	25.224316	1.028187	1.611780	0.711699	0.525805	36.581070	43.361889	1240.143677	0.725124	0.928445	81.000000	0.949369	17.656858	0.816018	0.532118	0.522332	1579	0.665611	155170
null	1	870	1914	875	158.166519	1018.000000	1084	1908.495361	902.785034	1885	875	1931	927	9.468246	30.352057	55.758408	1915	875	1885	922	57.449997	31.708223	1887	914	1931	904	144.574036	1204.000000	1903.100464	900.479065	28.120804	1.034044	1.758484	0.511362	0.416905	36.002193	50.345966	1388.583984	0.645682	0.845515	186.000000	0.914062	24.574310	0.825335	0.339617	0.311947	1768	0.575792	178277
null	1	871	2441	875	101.698486	568.500000	616	2430.000000	885.465881	2412	875	2446	897	8.465909	19.486914	36.769554	2446	892	2412	878	157.619858	28.175486	2443	875	2420	896	96.525497	613.500000	2429.000000	885.000000	18.384777	1.019485	1.305019	0.690735	0.535382	26.904213	32.371632	813.672485	0.731698	0.926650	45.000000	0.949134	18.192757	0.835610	0.460485	0.434441	1036	0.548745	75324
null	1	872	2545	875	88.041634	445.500000	487	2550.049316	887.735107	2538	875	2561	901	9.117345	17.201031	30.805843	2561	901	2543	876	125.753891	26.293713	2557	876	2539	896	84.233055	484.000000	2552.000000	888.500000	15.402922	1.017148	1.171605	0.722240	0.597712	23.816553	28.024521	636.172485	0.773118	0.920455	38.500000	0.956741	17.399166	0.870361	0.591923	0.530046	810	0.550000	55161
null	1	873	2848	876	318.107635	4190.000000	4331	2849.189697	920.516296	2805	876	2896	958	18.029001	53.372196	103.247276	2893	951	2805	897	148.465210	73.706543	2848	876	2813	941	273.471497	5267.000000	2849.000000	924.000000	51.623638	1.060656	1.400788	0.520326	0.500457	73.040222	101.256805	5976.879883	0.707430	0.795519	1077.000000	0.859682	24.150948	0.843109	0.349239	0.337798	7610	0.550591	462618
null	1	874	510	877	115.982758	673.500000	724	512.327332	892.364624	492	877	531	908	7.982184	20.849163	39.623226	531	899	492	892	169.824493	28.569103	512	877	523	908	107.548981	779.500000	511.500000	895.500000	19.811613	1.024295	1.386926	0.629159	0.546195	29.283560	36.918457	889.070740	0.739050	0.864015	106.000000	0.927284	19.973272	0.863986	0.402904	0.382854	1132	0.594965	77874
null	1	875	1475	877	198.894440	2187.500000	2272	1473.646973	903.630737	1443	877	1506	936	20.367476	38.699486	68.942001	1506	908	1443	880	156.037506	54.016415	1478	877	1471	933	187.071899	2328.500000	1470.867798	902.172424	35.612232	1.042430	1.276316	0.694884	0.585990	52.775105	63.310066	2924.822754	0.765500	0.939446	141.000000	0.940559	18.084114	0.863724	0.590858	0.526298	3724	0.587406	349393
null	1	876	2242	877	110.325897	736.500000	785	2243.392334	895.501892	2229	877	2260	912	12.098513	19.862862	36.878178	2258	906	2234	878	130.601288	29.719473	2250	883	2234	910	104.143280	782.500000	2243.303223	894.311462	18.778051	1.022963	1.240876	0.760375	0.689515	30.622557	35.117825	860.796387	0.830371	0.941214	46.000000	0.943960	16.526550	0.898901	0.656134	0.609102	1096	0.671989	103127
null	1	877	808	880	174.124893	1573.500000	1651	795.626282	900.982422	768	880	825	918	12.266871	31.034925	58.821766	825	911	769	893	162.181107	45.561367	810	880	770	915	161.253479	1771.500000	796.753845	902.765869	29.421883	1.032915	1.291045	0.652161	0.579030	44.759830	55.425674	2104.867188	0.760940	0.888230	198.000000	0.926079	19.268814	0.872612	0.417086	0.395260	2680	0.587127	193837
null	1	878	886	880	105.012192	646.500000	694	896.275208	894.014404	882	880	911	911	11.320756	18.388487	35.000000	911	883	883	904	36.869896	30.799999	886	880	896	911	99.199089	702.000000	897.037964	893.683777	17.580713	1.020899	1.136364	0.736714	0.671959	28.690580	33.426418	846.659241	0.819731	0.920940	55.500000	0.944644	17.057325	0.902173	0.646900	0.615644	1078	0.599722	95815
null	1	879	2898	881	133.597977	917.000000	979	2882.636475	901.723206	2865	881	2899	920	12.429391	26.404905	45.793011	2899	881	2875	920	58.392498	37.014381	2868	890	2893	920	123.894653	1013.500000	2886.449219	900.161011	22.905640	1.025374	1.237168	0.645624	0.556777	34.169586	42.525558	1331.249878	0.746175	0.904785	96.500000	0.927369	19.463926	0.861199	0.542851	0.470723	1695	0.541003	131201
null	1	880	151	882	175.580734	1542.500000	1617	149.655533	912.328369	125	882	174	938	15.497705	30.927731	56.718605	151	882	142	938	80.869827	46.951084	125	931	174	922	161.077118	1725.500000	146.671661	911.101318	29.421415	1.036494	1.208036	0.628755	0.610498	44.316723	55.889084	2091.515381	0.781344	0.893944	183.000000	0.917396	19.986122	0.903979	0.546477	0.501094	2663	0.579234	252341
null	1	881	1989	882	159.195953	1361.000000	1430	1989.013306	901.908386	1961	882	2015	924	15.152656	29.158504	56.612720	2015	893	1961	910	17.474773	43.064526	1989	882	1999	924	148.414139	1499.000000	1988.000000	901.500000	28.306360	1.033283	1.314602	0.674845	0.540680	41.627865	50.673649	1914.800781	0.735309	0.907939	138.000000	0.932273	18.621126	0.834471	0.535309	0.519665	2438	0.558244	167978
null	1	882	2901	882	145.539108	1063.000000	1126	2912.232666	908.182922	2895	882	2938	927	14.605914	28.490700	50.931328	2901	882	2938	917	136.591141	36.343056	2898	924	2916	891	137.924896	1166.000000	2915.116943	904.133423	26.252209	1.030549	1.401405	0.630643	0.521763	36.789314	46.326534	1453.771973	0.722332	0.911664	103.000000	0.947683	19.926275	0.862001	0.573553	0.512655	1851	0.574284	182335
null	1	883	1550	883	254.651794	2561.000000	2674	1568.376587	927.905029	1541	883	1594	967	10.377024	48.519676	91.389275	1550	883	1586	967	113.198593	55.148701	1552	966	1582	896	232.007278	3261.000000	1569.647095	924.294128	45.729763	1.047908	1.657143	0.496279	0.390417	57.103123	81.058189	3958.406738	0.624834	0.785342	700.000000	0.911077	25.321178	0.808084	0.227095	0.213872	5040	0.508135	359106
null	1	884	1749	883	182.509674	2013.000000	2092	1744.598999	912.735168	1718	883	1766	944	19.402859	31.845957	61.294373	1756	883	1750	944	84.382416	48.617840	1718	906	1764	935	172.357529	2143.500000	1748.215088	913.029358	31.022032	1.037922	1.260738	0.759420	0.682202	50.626389	58.094631	2340.486572	0.825955	0.939118	130.500000	0.944375	16.547331	0.895076	0.633104	0.609272	2980	0.675503	336868
null	1	885	2691	883	188.166519	1755.000000	1836	2703.135010	918.777222	2684	883	2724	957	15.474390	38.232552	75.133217	2691	883	2704	957	99.963806	40.953926	2684	918	2724	909	177.114594	1900.000000	2697.500000	920.000000	37.566608	1.039787	1.834579	0.622877	0.395843	47.270874	59.895264	2416.670166	0.629161	0.923684	145.000000	0.941265	20.174723	0.750365	0.411919	0.404744	3077	0.570361	281937
null	1	886	1684	885	187.965515	1358.000000	1436	1679.439453	915.487488	1658	885	1707	954	8.563481	38.665810	69.462219	1684	885	1676	954	83.386543	45.218826	1658	934	1707	904	173.871857	1823.000000	1680.000000	919.500000	34.731110	1.041120	1.536135	0.483007	0.358354	41.581959	59.831280	2466.935547	0.598627	0.744926	465.000000	0.925020	26.016960	0.796766	0.246565	0.221474	3141	0.432346	245611
null	1	887	480	886	79.840622	370.500000	405	477.259247	896.770386	461	886	490	906	8.092151	16.277500	29.274563	490	900	461	896	172.146683	20.905521	480	886	472	906	76.396233	392.500000	475.706909	896.500000	14.715393	1.017107	1.400327	0.730382	0.550450	21.719467	25.414059	480.663666	0.741923	0.943949	22.000000	0.956859	17.205194	0.830676	0.552845	0.497137	612	0.605392	53245
null	1	888	2061	886	125.296463	830.500000	884	2060.078125	903.182129	2042	886	2081	924	10.441862	23.581924	44.045429	2077	890	2049	924	50.527538	30.740986	2042	902	2081	903	117.430916	925.000000	2063.000000	907.000000	22.022715	1.026730	1.432792	0.664771	0.545065	32.518078	39.883102	1063.429077	0.738285	0.897838	94.500000	0.937225	18.903316	0.848656	0.474141	0.442791	1354	0.613368	102621
null	1	889	2293	888	149.053818	1178.000000	1244	2287.876221	903.128601	2260	888	2315	920	11.311280	28.242855	55.226807	2315	911	2260	906	174.805573	33.950905	2303	888	2280	920	139.281067	1301.500000	2287.500000	908.500000	27.613403	1.030125	1.626667	0.666299	0.491763	38.728233	47.445305	1472.621582	0.701258	0.905109	123.500000	0.934435	18.859968	0.802772	0.409630	0.400501	1875	0.628267	119980
null	1	890	2789	889	102.325897	652.500000	697	2787.754639	904.008606	2769	889	2804	916	11.080571	18.861916	35.510563	2804	908	2769	902	170.272415	28.977295	2792	889	2778	916	97.725395	686.500000	2786.552246	904.694763	17.757982	1.021549	1.225462	0.783104	0.658833	28.823408	32.571346	808.174683	0.811686	0.950473	34.000000	0.955041	16.046881	0.875992	0.624072	0.587457	1029	0.634111	94102
null	1	891	1266	890	333.764496	5881.000000	6029	1294.955688	930.388794	1242	890	1350	968	32.611244	62.796574	112.058022	1348	964	1254	903	147.018997	88.686203	1324	896	1252	955	306.910797	6557.000000	1298.537109	936.377808	56.653015	1.065326	1.263534	0.663408	0.596315	86.532776	106.240540	7805.287109	0.772214	0.896904	676.000000	0.919543	18.942142	0.871805	0.582042	0.519316	9938	0.591769	844487
null	1	892	556	891	224.066010	1803.500000	1901	555.174622	928.952637	530	891	579	970	9.056467	42.716782	79.762146	556	891	567	970	97.926926	43.015392	530	907	579	947	198.436676	2367.500000	557.062744	931.117859	40.131920	1.044707	1.854270	0.451413	0.360938	47.919594	71.322426	2694.701172	0.600781	0.761774	564.000000	0.885617	27.837860	0.791909	0.227087	0.212012	3431	0.525648	215575
null	1	893	565	891	111.597977	743.000000	794	575.011353	907.294739	562	891	592	924	12.014950	20.080414	38.288380	591	917	562	892	139.236389	32.124630	591	903	565	923	106.709541	784.000000	574.861633	906.400513	19.307926	1.021930	1.191870	0.749697	0.645305	30.757389	35.522739	966.039734	0.803309	0.947704	41.000000	0.956196	16.761923	0.887128	0.627603	0.598342	1230	0.604065	96754
null	1	894	636	891	124.325897	803.500000	859	649.591370	902.966248	626	891	672	918	10.362993	23.782494	46.529560	672	895	626	902	8.652542	30.905085	636	891	664	918	118.260651	870.500000	649.223572	899.969055	23.312189	1.025296	1.505563	0.653240	0.472539	31.985121	39.574162	1129.402588	0.687415	0.923033	67.000000	0.951215	19.237000	0.809024	0.445437	0.435740	1438	0.558762	121633
null	1	895	681	891	104.669044	664.500000	711	679.361450	910.081604	666	891	693	926	9.784501	19.263136	37.336308	682	891	669	926	69.623566	24.828379	666	911	691	915	100.489021	706.000000	677.088318	909.089966	18.744888	1.021607	1.503776	0.762199	0.606935	29.087242	33.317192	728.064087	0.779060	0.941218	41.500000	0.960064	16.486998	0.856717	0.524128	0.507939	927	0.716828	113049
null	1	896	2592	892	164.509674	1303.000000	1373	2605.807617	908.300049	2574	892	2634	928	10.301867	31.853113	61.846584	2634	895	2574	910	14.036243	39.290771	2592	892	2610	928	152.432556	1473.000000	2604.000000	902.500000	30.923292	1.033252	1.574074	0.605022	0.433734	40.731205	52.365055	1908.517578	0.658585	0.884589	170.000000	0.926587	20.770092	0.784535	0.333143	0.323418	2430	0.536214	178866
null	1	897	1586	894	175.781738	1269.500000	1347	1599.166260	918.466980	1584	894	1623	956	12.427189	37.763565	62.649822	1586	894	1595	956	98.259438	39.042412	1585	930	1623	920	161.280365	1541.500000	1595.079224	924.335266	31.664833	1.035169	1.604661	0.516292	0.411816	40.204197	55.953068	1921.083862	0.641729	0.823548	272.000000	0.917503	24.339678	0.819430	0.396719	0.329079	2446	0.519011	147116
null	1	898	2017	894	144.953323	1220.500000	1283	2023.214355	915.973511	2001	894	2045	938	16.006620	24.392347	46.227695	2040	902	2004	931	38.853374	39.521759	2017	894	2044	923	135.135788	1321.500000	2022.339966	916.659973	23.280704	1.030541	1.169677	0.729947	0.727182	39.420666	46.140076	1434.922485	0.852750	0.923572	101.000000	0.932271	17.215456	0.930504	0.692512	0.656215	1827	0.668035	129913
null	1	899	448	895	196.852814	1821.000000	1908	464.591705	919.365845	435	895	497	939	12.507511	36.895267	65.741920	497	937	438	908	153.824707	49.907272	488	906	442	939	178.930161	2157.000000	467.854156	921.420166	33.048626	1.036760	1.317281	0.590523	0.536457	48.151524	62.660194	2576.891357	0.732433	0.844228	336.000000	0.908954	21.280083	0.866346	0.380503	0.339000	3281	0.555014	234208
null	1	900	2345	896	172.994949	1476.000000	1549	2354.162109	920.186584	2323	896	2384	942	12.712965	32.880306	63.890530	2384	934	2323	915	162.699478	42.729336	2345	896	2349	942	161.067749	1681.500000	2353.500000	924.500000	31.945265	1.037118	1.495238	0.619768	0.460387	43.350910	55.066002	2144.136963	0.678519	0.877788	205.500000	0.931055	20.275915	0.802458	0.397961	0.386644	2730	0.540659	198859
null	1	901	2417	896	109.112701	705.000000	756	2406.335938	911.567444	2389	896	2422	924	10.522637	21.333172	41.231056	2421	898	2389	924	39.093861	27.988611	2401	900	2422	919	104.907692	738.500000	2405.000000	911.000000	20.615528	1.021216	1.473137	0.744129	0.528020	29.960539	34.731651	906.349487	0.726650	0.954638	33.500000	0.961462	16.887348	0.809903	0.510423	0.493252	1154	0.610919	82723
null	1	902	2438	896	123.840622	795.500000	852	2441.656006	909.223022	2423	896	2466	922	8.783730	26.233850	47.423622	2466	919	2423	899	155.056091	31.882845	2449	897	2425	921	118.602989	863.000000	2444.500000	909.000000	23.711811	1.023925	1.487434	0.651814	0.450361	31.825495	39.419693	1187.521973	0.671089	0.921784	67.500000	0.957707	19.279068	0.796070	0.370437	0.334824	1512	0.526124	103474
null	1	903	2655	896	164.811188	1275.500000	1350	2641.045166	920.460754	2612	896	2661	941	11.433522	30.274441	55.901699	2655	896	2614	934	42.825256	44.506699	2636	897	2654	941	152.457291	1530.500000	2637.391602	918.119812	28.272676	1.032613	1.256029	0.590088	0.519685	40.299095	52.461029	1954.070679	0.720892	0.833388	255.000000	0.925042	21.295748	0.868107	0.409058	0.377663	2488	0.512661	156511
null	1	904	256	898	150.953323	962.500000	1028	257.651764	923.873535	242	898	274	953	7.827736	29.354486	55.226807	259	898	254	953	84.805573	32.502335	242	908	274	915	135.813782	1149.000000	256.500000	925.500000	27.613403	1.030294	1.699164	0.530793	0.401801	35.007042	48.049934	1409.789673	0.633878	0.837685	186.500000	0.899707	23.674706	0.782788	0.283476	0.266662	1795	0.536212	167110
null	1	905	1801	898	180.568542	1266.000000	1349	1789.444092	911.745728	1765	898	1829	934	11.190419	41.558735	72.069412	1829	899	1766	934	29.054604	35.549061	1768	899	1807	918	169.986969	1397.000000	1797.500000	916.500000	36.034706	1.034638	2.027322	0.487932	0.310343	40.148739	57.476753	2012.190063	0.557084	0.906228	131.000000	0.941399	25.754343	0.750784	0.310546	0.269268	2562	0.494145	277394
null	1	906	2537	898	163.296463	1548.500000	1621	2540.250488	916.644653	2513	898	2568	939	17.779570	30.475639	55.901699	2568	913	2513	903	169.695160	40.785881	2544	898	2525	936	153.675262	1643.000000	2539.808594	911.933289	28.257719	1.033277	1.370614	0.729739	0.630916	44.402832	51.978878	1790.707764	0.794302	0.942483	94.500000	0.941081	17.220366	0.875042	0.636101	0.583403	2280	0.679167	195709
null	1	907	492	899	173.095459	1594.500000	1669	514.242676	923.590759	490	899	540	952	15.648815	33.157837	58.051701	492	899	535	938	137.792709	45.821224	510	952	533	911	161.030853	1728.000000	510.547607	922.274475	29.760969	1.035779	1.266917	0.668749	0.602427	45.057526	55.097996	2089.159180	0.776162	0.922743	133.500000	0.930301	18.790867	0.882967	0.539134	0.471949	2660	0.599436	192274
null	1	908	612	899	219.338089	2323.000000	2420	624.346252	926.030579	593	899	667	952	16.867060	42.653728	75.690155	667	926	594	906	164.678497	48.738174	613	899	622	952	200.027435	2688.000000	629.469360	919.761902	38.045555	1.044146	1.552995	0.606780	0.516274	54.385067	69.817482	2897.333740	0.718522	0.864211	365.000000	0.911959	20.709944	0.841202	0.445687	0.395442	3689	0.629710	283491
null	1	909	2501	899	165.480225	1540.000000	1608	2501.190186	927.550354	2475	899	2523	956	16.451521	29.502079	57.558666	2501	899	2509	956	97.989326	46.005238	2475	922	2523	933	156.427444	1663.500000	2503.040527	927.775024	28.847281	1.036503	1.251133	0.706705	0.591847	44.280796	52.673992	2079.734375	0.769316	0.925759	123.500000	0.945294	17.781628	0.865072	0.571644	0.557639	2648	0.581571	204309
null	1	910	2740	901	256.450806	3547.000000	3658	2746.642334	935.997559	2706	901	2787	970	23.011429	47.409386	84.023804	2767	904	2715	970	51.766174	68.623405	2726	909	2785	945	237.225906	3953.500000	2744.061279	940.304749	42.944386	1.052360	1.224419	0.677740	0.639686	67.202538	81.630821	4528.605957	0.799803	0.897180	406.500000	0.925035	18.541586	0.898690	0.547736	0.485377	5766	0.615158	475960
null	1	911	695	902	162.225403	1297.000000	1370	706.496338	930.026306	689	902	721	962	11.503679	32.842407	62.936478	695	902	714	962	107.571259	34.336208	689	928	719	909	151.597702	1403.000000	704.500000	932.000000	31.468239	1.032057	1.832948	0.619316	0.416913	40.637318	51.637947	1697.245483	0.645688	0.924448	106.000000	0.934488	20.290731	0.766726	0.365565	0.350269	2161	0.600185	191908
null	1	912	1536	902	150.953323	811.500000	877	1541.769653	923.979492	1523	902	1556	960	8.428172	37.184368	60.827625	1551	960	1523	906	117.407578	21.700666	1555	924	1529	921	141.755951	959.000000	1538.227295	932.363647	30.445215	1.031694	2.803030	0.447521	0.279252	32.143955	48.049934	1036.725586	0.528443	0.846194	147.500000	0.939071	28.079981	0.741806	0.277117	0.226659	1320	0.614773	112033
null	1	913	1036	905	220.852814	2394.000000	2493	1065.254272	939.736450	1036	905	1097	972	18.975943	45.414059	77.833153	1036	905	1089	962	132.917435	60.141464	1050	972	1094	931	207.138000	2676.500000	1061.251221	934.686279	38.973091	1.044590	1.294168	0.616777	0.503159	55.209923	70.299637	3676.448730	0.709337	0.894452	282.500000	0.937901	20.374254	0.847121	0.487606	0.417843	4681	0.511429	441459
null	1	914	1709	905	172.166519	1387.000000	1460	1698.335571	933.256836	1678	905	1721	968	11.620152	37.977200	69.462219	1716	907	1681	967	59.743565	32.319729	1683	929	1721	928	162.166229	1498.500000	1698.500000	937.000000	34.731110	1.036904	2.149220	0.588016	0.366007	42.023605	54.802307	1763.218872	0.604985	0.925592	111.500000	0.941915	21.370808	0.743125	0.334575	0.305977	2245	0.617817	262299
null	1	915	2080	905	191.965515	1293.000000	1373	2071.716797	930.391846	2050	905	2100	963	11.946287	32.721130	59.665737	2083	905	2069	963	76.429565	48.134830	2050	926	2100	924	158.279190	1627.500000	2076.000000	934.000000	29.832869	1.037550	1.239554	0.440922	0.462443	40.574608	61.104519	2255.663574	0.680032	0.794470	334.500000	0.824519	28.500198	0.844401	0.400440	0.365094	2872	0.450209	225694
null	1	916	882	906	143.681244	1096.000000	1156	893.613342	930.373718	873	906	917	952	11.688884	26.999012	51.478149	882	906	907	951	119.054604	33.995007	877	930	917	932	133.844681	1194.500000	894.500000	928.500000	25.739075	1.031243	1.514286	0.667145	0.526593	37.355999	45.735161	1374.446777	0.725667	0.917539	98.500000	0.931539	18.836039	0.827615	0.454130	0.432937	1750	0.626286	119462
null	1	917	1370	906	174.468033	1559.500000	1638	1355.500000	927.327820	1333	906	1379	955	18.515768	31.735260	56.435802	1379	906	1351	955	60.255119	48.869686	1337	908	1379	933	159.851288	1770.500000	1358.954590	927.045471	29.064264	1.032986	1.154822	0.643819	0.623428	44.560265	55.534901	2166.128174	0.789574	0.880825	211.000000	0.916221	19.518497	0.901595	0.656171	0.583445	2758	0.565446	203058
null	1	918	1518	906	211.965515	1593.000000	1683	1518.152100	933.831238	1484	906	1550	966	10.517136	45.267166	72.498276	1550	966	1484	936	155.556046	46.180408	1519	906	1491	944	190.808411	2026.500000	1520.736084	942.780640	37.356613	1.043836	1.569893	0.445549	0.385896	45.036324	67.470718	2629.512939	0.621205	0.786084	433.500000	0.900186	28.204254	0.837761	0.290135	0.232335	3348	0.475806	256489
null	1	919	723	907	129.982758	844.500000	902	731.823730	931.743896	719	907	748	955	9.827063	26.270113	48.041649	725	907	723	955	87.614059	29.890732	719	919	748	941	123.609833	917.500000	725.979980	931.000000	24.184301	1.026814	1.607242	0.628113	0.465880	32.791016	41.374798	1127.831787	0.682554	0.920436	73.000000	0.950971	20.006533	0.819003	0.409106	0.374078	1436	0.588092	122875
null	1	920	385	908	232.166519	2768.000000	2871	380.697327	945.522827	351	908	408	987	15.684729	43.095058	80.808418	386	908	369	987	77.855721	62.456367	351	923	408	955	216.181870	3165.500000	377.500000	947.500000	40.404209	1.047504	1.293838	0.645322	0.539713	59.366043	73.900902	3963.904541	0.734652	0.874427	397.500000	0.931150	19.473011	0.851555	0.388195	0.363957	5047	0.548445	408590
null	1	921	2258	908	107.639610	680.500000	726	2259.147461	923.522034	2243	908	2278	940	11.176867	19.273071	36.400551	2278	923	2243	913	164.054611	29.669882	2258	908	2262	940	101.659409	727.000000	2259.432861	921.734924	18.610165	1.023280	1.226852	0.738064	0.653917	29.435345	34.262753	848.230042	0.808651	0.936038	46.500000	0.944442	17.026136	0.888975	0.614104	0.579921	1080	0.630093	79957
null	1	922	1170	909	336.391907	3024.000000	3170	1202.530884	945.334412	1165	909	1239	993	13.633045	48.769333	92.195442	1170	909	1208	993	114.341087	67.074898	1169	945	1239	937	244.210297	3846.500000	1194.067993	948.707336	46.432117	1.055315	1.374515	0.335815	0.452974	62.050594	107.076874	4856.902344	0.673033	0.786169	822.500000	0.725970	37.420475	0.843150	0.295742	0.279541	6184	0.489004	496616
null	1	923	2570	911	170.267029	1460.500000	1534	2589.126465	938.300537	2565	911	2613	966	11.940451	33.333771	62.968246	2570	911	2604	964	122.680557	39.527859	2583	960	2612	932	158.520416	1623.000000	2587.000000	937.500000	31.484123	1.035795	1.593009	0.633068	0.468995	43.122688	54.197678	1954.856079	0.684832	0.899877	162.500000	0.931011	19.849955	0.801334	0.379253	0.358209	2489	0.586782	179016
null	1	924	224	912	226.911682	1412.000000	1519	236.474655	951.044739	223	912	252	987	9.474760	40.989155	78.746429	224	912	248	987	107.744675	34.515850	226	986	252	954	188.520172	1730.500000	236.000000	949.500000	39.373215	1.036351	2.281457	0.344612	0.289923	42.400639	72.228233	2134.712158	0.538445	0.815949	318.500000	0.830809	36.465237	0.762039	0.240640	0.231153	2718	0.519500	276485
null	1	925	1959	912	137.639603	982.500000	1043	1973.659668	927.934814	1948	912	2002	940	10.841544	28.789450	54.589375	2002	933	1948	925	171.573029	27.551147	1961	912	1962	940	131.710281	1041.000000	1975.000000	929.000000	27.294687	1.028386	1.981383	0.651712	0.419785	35.368881	43.812050	1181.238892	0.647908	0.943804	58.500000	0.956921	19.282099	0.768001	0.397203	0.376580	1504	0.653258	121203
null	1	926	2235	913	216.551300	2422.500000	2515	2230.416748	946.894653	2198	913	2267	975	21.374161	37.470451	69.871307	2267	955	2198	944	170.942108	65.320084	2235	913	2209	975	199.018143	2703.500000	2232.239258	948.293884	35.401699	1.045604	1.069676	0.649161	0.631795	55.537579	68.930420	3584.557129	0.794855	0.896061	281.000000	0.919035	19.357880	0.906659	0.611815	0.570427	4564	0.530784	314676
null	1	927	2308	913	124.083260	747.000000	803	2303.381104	928.307617	2288	913	2321	949	10.385627	24.113617	45.343136	2321	915	2291	949	48.576336	32.816433	2288	919	2315	938	115.269974	854.500000	2306.000000	932.000000	22.671568	1.023989	1.381720	0.609683	0.462602	30.840071	39.496929	1168.672485	0.680149	0.874195	107.500000	0.928973	20.611319	0.809198	0.458090	0.430696	1488	0.502016	84328
null	1	928	2803	913	111.254837	685.000000	735	2797.817627	928.382324	2779	913	2813	944	11.383773	21.491808	39.408119	2811	941	2779	918	144.293304	30.450577	2805	914	2789	940	104.685249	763.000000	2795.000000	929.500000	19.704060	1.022594	1.294167	0.695445	0.561603	29.532509	35.413513	942.477783	0.749402	0.897772	78.000000	0.940950	18.069544	0.845571	0.577737	0.529680	1200	0.570833	94534
null	1	929	276	915	279.036591	2043.500000	2166	276.278870	960.390137	251	915	301	995	3.741539	45.395847	80.099937	277	915	273	995	87.137596	49.637993	251	970	301	964	199.189972	2587.500000	275.000000	955.000000	40.049969	1.045415	1.613682	0.329809	0.405528	51.008480	88.820099	3122.743164	0.636810	0.789758	544.000000	0.713849	38.101986	0.791563	0.093422	0.082420	3976	0.513959	364004
null	1	930	822	915	121.455841	857.000000	915	816.400024	935.480896	800	915	829	952	12.249009	22.584099	44.102154	825	915	801	952	57.030598	35.327072	807	920	829	951	117.546646	897.000000	814.389343	934.401184	22.113173	1.022979	1.248395	0.730052	0.561011	33.032806	38.660595	1223.650391	0.749007	0.955407	40.000000	0.967814	17.212978	0.848400	0.555484	0.542373	1558	0.550064	119112
null	1	931	769	917	184.166519	1505.000000	1584	777.016418	947.969055	750	917	799	980	11.347194	37.233818	68.541962	769	917	796	980	113.198593	42.674591	750	941	799	947	171.276962	1798.500000	780.140869	949.511047	34.366955	1.038980	1.606154	0.557603	0.407881	43.774712	58.622025	2297.289551	0.638656	0.836808	293.500000	0.930011	22.536417	0.795413	0.331102	0.304755	2925	0.514530	206166
null	1	932	772	917	101.012192	493.500000	539	791.250488	927.020386	772	917	805	943	7.957568	21.702280	37.536648	772	917	800	942	138.239700	24.402819	793	941	805	919	96.964867	530.000000	787.925354	927.481323	19.065048	1.020525	1.538210	0.607784	0.445950	25.066786	32.153179	719.424744	0.667795	0.931132	36.500000	0.959932	20.675711	0.822260	0.423989	0.366670	916	0.538755	62071
null	1	933	2322	918	105.982758	615.500000	661	2331.426514	935.779114	2317	918	2347	953	9.336907	20.123581	37.696156	2322	918	2336	953	111.801407	28.039995	2317	939	2344	931	99.449287	678.000000	2329.833252	935.166687	18.869434	1.022623	1.344371	0.688601	0.551498	27.994267	33.735359	830.165833	0.742629	0.907817	62.500000	0.938353	18.249138	0.839759	0.495377	0.463978	1057	0.582308	75258
null	1	934	588	919	97.840622	561.500000	605	585.606628	933.029724	569	919	600	946	11.333572	18.033218	34.481880	599	943	569	926	150.461212	28.420725	591	919	581	946	92.047821	598.500000	584.000000	934.500000	17.240940	1.020193	1.213265	0.737091	0.601282	26.738062	31.143637	769.690186	0.775424	0.938179	37.000000	0.940794	17.048595	0.849714	0.657364	0.628483	980	0.572959	78044
null	1	935	2680	919	151.639603	1320.500000	1388	2675.007324	943.618896	2655	919	2699	964	14.235759	27.471962	48.836460	2699	957	2663	924	137.489548	45.642128	2682	919	2657	958	142.355057	1433.500000	2677.672363	943.738708	25.114361	1.030892	1.069987	0.721644	0.704953	41.003815	48.268387	1750.652466	0.839615	0.921172	113.000000	0.938772	17.413534	0.927852	0.582997	0.518192	2229	0.592418	216162
null	1	936	2933	919	162.710678	1126.000000	1198	2929.043457	943.614380	2912	919	2948	970	9.656384	30.880301	56.797886	2938	919	2913	970	63.886086	45.089706	2912	929	2948	958	147.548111	1391.000000	2925.500000	944.500000	28.398943	1.030256	1.259664	0.534461	0.444410	37.863804	51.792416	2011.404663	0.666641	0.809490	265.000000	0.906813	23.512224	0.826897	0.340026	0.312704	2561	0.439672	168382
null	1	937	831	920	137.597977	1093.000000	1157	843.878113	942.852234	831	920	859	969	12.878982	26.470682	51.865211	831	920	848	969	109.133644	32.835114	831	954	855	923	131.963150	1129.000000	840.153320	944.273315	25.941824	1.026823	1.579566	0.725447	0.517342	37.304836	43.798798	1337.533081	0.719265	0.968113	36.000000	0.959049	17.322235	0.809891	0.496633	0.486538	1703	0.641809	162124
null	1	938	1630	920	162.024384	1292.000000	1362	1618.240112	946.522766	1596	920	1639	974	12.017997	31.093822	58.000000	1636	921	1596	963	46.397182	37.896553	1605	936	1624	971	150.555313	1432.500000	1618.931519	944.791931	29.281204	1.033716	1.530482	0.618460	0.489009	40.558914	51.573963	1726.305176	0.699292	0.901920	140.500000	0.929214	20.318810	0.826263	0.414414	0.386508	2198	0.587807	203428
null	1	939	2439	920	217.095459	1862.500000	1959	2431.201660	935.458374	2386	920	2470	959	11.667993	45.420975	85.000000	2470	922	2386	935	8.797411	38.729412	2389	926	2429	959	200.864334	2200.000000	2428.000000	928.500000	42.500000	1.042688	2.194715	0.496598	0.328223	48.697113	69.103630	2585.530762	0.572907	0.846591	337.500000	0.925235	25.304932	0.752201	0.274541	0.256886	3292	0.565766	197058
null	1	940	857	922	239.722870	2325.500000	2430	881.159668	959.735779	850	922	918	987	13.150561	44.807148	84.504440	857	922	911	987	129.718765	56.517742	852	975	918	966	216.064240	2986.000000	884.000000	954.500000	42.252220	1.046328	1.495184	0.508519	0.414636	54.414322	76.306160	3751.061523	0.643923	0.778801	660.500000	0.901308	24.711699	0.813867	0.311240	0.293492	4776	0.486914	237202
null	1	941	2280	922	108.083260	613.000000	661	2279.228516	941.022705	2264	922	2291	958	9.386784	20.191999	37.121422	2286	922	2269	955	62.744671	26.857807	2265	940	2288	954	100.813393	689.000000	2280.121826	939.850586	18.793556	1.021954	1.382146	0.659407	0.566398	27.937355	34.403969	783.041992	0.752594	0.889695	76.000000	0.932738	19.057081	0.864458	0.505734	0.464876	997	0.614845	71597
null	1	942	2472	922	184.409164	1458.500000	1537	2474.830078	955.138611	2454	922	2504	985	12.058248	33.259216	63.505905	2473	922	2465	985	82.763077	50.483494	2454	954	2504	961	169.203751	1805.000000	2472.793457	953.977051	31.986910	1.039327	1.257954	0.538954	0.460456	43.093155	58.699261	2517.986572	0.678569	0.808033	346.500000	0.917545	23.316242	0.848098	0.379752	0.362554	3206	0.454928	181293
null	1	943	1880	923	183.338089	1659.000000	1738	1886.903320	950.442444	1856	923	1915	972	16.511190	32.066303	61.983868	1915	940	1856	959	17.850319	51.852200	1880	923	1897	972	165.119232	1895.000000	1885.500000	949.500000	30.991934	1.037484	1.195395	0.620227	0.549793	45.959812	58.358326	2524.269775	0.741480	0.875462	236.000000	0.900627	20.260914	0.847948	0.532758	0.514908	3214	0.516179	261087
null	1	944	174	924	140.225403	1042.000000	1104	161.087860	947.592407	143	924	178	971	13.986794	27.388840	52.773098	175	924	151	971	62.949402	37.992840	143	940	178	955	132.215042	1157.000000	163.000000	947.500000	26.386549	1.028510	1.389027	0.665923	0.476379	36.424107	44.635128	1574.723267	0.690202	0.900605	115.000000	0.942875	18.870596	0.797477	0.530073	0.510675	2005	0.519701	158313
null	1	945	2046	924	248.308655	1638.000000	1747	2045.476807	960.291931	2026	924	2068	1000	12.593192	40.405861	76.419891	2046	924	2038	1000	83.990997	44.752747	2026	940	2067	978	184.920547	2062.000000	2042.000000	962.000000	38.209946	1.041195	1.707602	0.333841	0.357118	45.668003	79.039101	2686.061768	0.597593	0.794374	424.000000	0.744721	37.641750	0.770245	0.329579	0.311667	3420	0.478947	291663
null	1	946	2123	924	463.504608	3299.000000	3504	2114.758057	955.103577	2068	924	2178	982	2.042278	63.639709	115.134705	2178	948	2068	982	17.175903	54.614288	2106	926	2168	964	272.441101	4361.000000	2123.000000	965.000000	57.567352	1.058760	2.108142	0.192967	0.316869	64.810623	147.538101	4938.583496	0.562911	0.756478	1062.000000	0.587785	65.121712	0.753211	0.035476	0.032091	6288	0.524650	629772
null	1	947	432	925	133.396973	976.000000	1035	422.773926	942.081177	402	925	441	963	14.078548	25.096504	46.097721	437	958	402	928	139.398712	36.227386	433	925	410	953	124.431839	1059.000000	419.159576	943.648926	23.223700	1.026730	1.272455	0.689236	0.584791	35.251694	42.461575	1311.614990	0.764717	0.921624	83.000000	0.932794	18.232327	0.859216	0.610813	0.560977	1670	0.584431	123487
null	1	948	2563	926	121.296463	786.500000	838	2563.361572	948.128906	2545	926	2581	965	10.448275	22.131832	40.706264	2581	960	2545	941	152.175903	33.852283	2563	926	2553	959	113.283951	873.000000	2565.003418	946.704102	20.800783	1.026055	1.202467	0.671757	0.604347	31.644951	38.609863	1082.278687	0.777398	0.900916	86.500000	0.933943	18.706717	0.885844	0.513350	0.472093	1378	0.570755	103235
null	1	949	2898	926	103.254837	554.000000	600	2905.675049	943.961670	2895	926	2918	964	9.219567	20.499767	39.849716	2898	926	2910	964	107.525566	23.086739	2895	951	2917	944	96.519264	603.500000	2904.000000	945.000000	19.924858	1.021294	1.726087	0.652978	0.444191	26.558891	32.867035	722.566284	0.666476	0.917978	49.500000	0.934768	19.244694	0.770972	0.462717	0.449740	920	0.602174	69148
null	1	950	673	927	176.953323	1557.500000	1636	670.951721	946.932129	637	927	703	965	14.235991	34.090034	66.610809	703	957	637	948	172.234833	39.408016	687	927	674	965	164.071091	1701.500000	670.000000	952.500000	33.305405	1.036036	1.690286	0.625058	0.446939	44.531681	56.325989	2061.670166	0.668535	0.915369	144.000000	0.927200	20.104319	0.784039	0.427438	0.417600	2625	0.593333	204117
null	1	951	1933	927	154.568542	1252.000000	1322	1944.336670	953.141479	1927	927	1959	984	12.405047	31.161774	57.558666	1933	927	1941	984	97.989326	29.986797	1927	941	1957	939	146.842194	1338.500000	1939.706665	955.120117	28.908833	1.030999	1.919467	0.658525	0.481164	39.926132	49.200695	1355.597290	0.693660	0.935375	86.500000	0.950013	19.082615	0.812064	0.431040	0.398085	1726	0.725377	167524
null	1	952	1119	928	184.752304	2003.500000	2083	1116.573242	957.303406	1091	928	1144	985	20.244831	31.116209	59.203041	1124	928	1108	985	74.320473	53.899258	1097	940	1144	972	171.069717	2116.500000	1118.287476	957.142090	29.696709	1.038235	1.098402	0.737598	0.727799	50.506786	58.808487	2506.205566	0.853111	0.946610	113.000000	0.925941	17.036894	0.919770	0.683912	0.650620	3191	0.627860	349443
null	1	953	1640	929	185.338089	882.000000	962	1654.706909	952.055115	1630	929	1679	971	5.952129	28.522041	54.451813	1640	929	1679	967	135.744064	36.766453	1630	961	1656	935	142.478149	1282.500000	1656.022095	951.569397	27.678267	1.031559	1.481019	0.322663	0.378751	33.511150	58.994949	1572.367065	0.615428	0.687719	400.500000	0.768747	38.945816	0.832887	0.218620	0.208685	2002	0.440559	191427
null	1	954	1723	929	261.320862	2790.500000	2900	1718.778564	971.538269	1687	929	1748	1025	17.140760	55.320915	96.519424	1723	929	1733	1025	95.946861	63.261875	1687	970	1748	945	239.143921	3327.500000	1728.000000	977.000000	48.259712	1.055086	1.525712	0.513504	0.381384	59.606838	83.181007	4795.641113	0.617563	0.838618	537.000000	0.915135	24.471809	0.788669	0.355177	0.309842	6106	0.457009	509695
null	1	955	919	932	105.639610	616.500000	661	924.057495	949.570374	909	932	942	965	10.942651	19.824045	34.713108	919	932	942	958	131.496475	26.301302	917	963	930	938	100.073212	676.000000	926.563232	948.482483	18.134932	1.022948	1.319825	0.694208	0.651413	28.016998	33.626133	717.068542	0.807101	0.911982	59.500000	0.947308	18.101748	0.917644	0.630462	0.551989	913	0.675246	107649
null	1	956	124	933	164.710678	1516.000000	1589	127.446823	961.386414	103	933	149	983	15.795469	29.557716	53.758720	140	939	103	978	46.507435	47.582977	121	936	142	983	155.477295	1638.500000	125.026596	960.792542	27.951157	1.033339	1.129789	0.702208	0.667900	43.934395	52.429035	2009.048462	0.817252	0.925237	122.500000	0.943942	17.895519	0.920594	0.587643	0.534394	2558	0.592651	244063
null	1	957	455	933	80.769554	337.000000	373	459.418243	941.632690	443	933	474	950	7.117468	16.475065	31.144823	474	940	443	943	5.527540	17.595219	455	933	462	950	76.159119	372.500000	458.500000	941.500000	15.572412	1.016752	1.770073	0.649149	0.442352	20.714289	25.709747	430.398193	0.665096	0.904698	35.500000	0.942919	19.358221	0.778370	0.457056	0.432015	548	0.614964	45229
null	1	958	2004	933	205.781738	2159.500000	2252	2013.990723	970.267761	1993	933	2036	1009	17.011433	40.858643	79.404030	2004	933	2027	1009	106.837471	41.635166	1995	986	2027	948	191.396088	2323.000000	2015.500000	971.000000	39.702015	1.041542	1.907139	0.640840	0.436092	52.436256	65.502365	2596.526367	0.660373	0.929617	163.500000	0.930093	19.609228	0.767257	0.428478	0.416348	3306	0.653206	369216
null	1	959	1377	935	139.195953	978.000000	1037	1372.769531	960.739624	1350	935	1388	983	12.380864	26.482967	48.010414	1377	935	1378	983	91.193489	38.012585	1350	964	1388	963	130.219818	1099.000000	1373.904297	958.904236	24.441359	1.029887	1.263014	0.634301	0.540229	35.287792	44.307449	1433.351685	0.735003	0.889900	121.000000	0.935514	19.811365	0.863360	0.515757	0.467503	1825	0.535890	140734
null	1	960	2384	936	245.521866	2052.500000	2157	2392.166016	982.930908	2361	936	2421	1017	6.235849	47.636063	81.884064	2384	936	2372	1017	81.573029	59.059109	2361	996	2421	994	213.598343	2824.000000	2383.252930	977.278259	41.284988	1.049279	1.386476	0.427871	0.389758	51.120682	78.152039	3798.185547	0.624306	0.726806	771.500000	0.869977	29.369541	0.830326	0.152309	0.130906	4836	0.424421	236193
null	1	961	1457	937	283.379730	1808.500000	1934	1487.438965	969.568237	1456	937	1529	1001	11.576578	48.413151	92.455391	1528	996	1456	938	141.146622	44.086124	1493	946	1491	1001	213.522797	2564.000000	1492.000000	967.000000	46.227695	1.047729	2.097154	0.283003	0.269379	47.985973	90.202568	3201.282959	0.519018	0.705343	755.500000	0.753487	44.403687	0.735127	0.250425	0.239121	4076	0.443695	338321
null	1	962	2615	937	145.639603	1277.500000	1342	2630.233154	953.820435	2607	937	2655	974	15.902842	25.350718	50.328918	2654	945	2607	963	20.955776	41.129436	2615	937	2636	973	137.733521	1343.000000	2630.500000	954.000000	25.164459	1.029464	1.223672	0.756853	0.642149	40.330677	46.358528	1625.774170	0.801342	0.951229	65.500000	0.945715	16.603441	0.871108	0.631956	0.627313	2070	0.617150	198843
null	1	963	1402	938	379.989899	3794.000000	3956	1445.438354	983.733582	1398	938	1491	1034	13.740562	64.521461	120.615089	1476	1032	1398	940	130.292145	53.774364	1466	965	1415	988	286.758820	4801.000000	1438.306030	984.892761	60.331844	1.066524	2.242985	0.330189	0.332051	69.503029	120.954544	5094.092285	0.576238	0.790252	1007.000000	0.754649	38.058071	0.756772	0.227842	0.212961	6486	0.584952	628380
null	1	964	2525	938	117.053825	799.000000	849	2532.465332	953.631348	2511	938	2551	970	12.219198	21.727978	40.112343	2551	959	2511	956	175.710846	31.835588	2533	938	2534	970	109.921562	853.000000	2531.030273	957.097717	20.060228	1.024983	1.259984	0.732800	0.632267	31.895430	37.259388	1002.953430	0.795152	0.936694	54.000000	0.939069	17.148432	0.872278	0.609249	0.562372	1277	0.625685	108152
null	1	965	489	939	102.911690	617.000000	662	489.990936	950.992432	474	939	509	966	11.171290	19.245516	35.735138	509	954	475	943	162.072083	30.306307	498	939	483	966	97.685196	652.000000	491.455048	950.152588	17.961853	1.021549	1.179132	0.732092	0.615183	28.028357	32.757809	850.586182	0.784336	0.946319	35.000000	0.949214	17.165016	0.870129	0.625227	0.580462	1083	0.569714	84779
null	1	966	2389	939	123.781746	563.500000	615	2411.164307	955.944702	2389	939	2428	978	6.549557	27.899397	49.203659	2389	939	2419	978	127.568588	19.449774	2394	948	2427	959	116.137817	661.000000	2404.342041	958.236816	24.605616	1.027079	2.529781	0.462158	0.296353	26.785639	39.400951	751.626038	0.544383	0.852496	97.500000	0.938247	27.190630	0.751323	0.266222	0.234756	957	0.588819	58868
null	1	967	2835	939	154.367538	1212.000000	1279	2836.767090	968.854553	2819	939	2853	995	9.726377	29.906820	56.142673	2836	939	2832	995	85.914383	34.056091	2819	979	2853	981	143.422012	1376.500000	2834.000000	967.000000	28.071337	1.031331	1.648536	0.639147	0.489583	39.283157	49.136711	1501.681274	0.699702	0.880494	164.500000	0.929094	19.661167	0.813154	0.346488	0.325223	1912	0.633891	160584
null	1	968	534	940	116.325897	460.500000	512	536.373047	951.007812	511	940	554	963	3.015352	25.548868	43.931767	554	963	511	954	168.178513	21.351294	537	940	514	957	106.440697	621.000000	532.500000	958.500000	21.965883	1.022887	2.057569	0.427648	0.303796	24.214186	37.027683	736.703491	0.551177	0.741546	160.500000	0.915021	29.384832	0.771222	0.137274	0.118023	938	0.490938	58578
null	1	969	1995	940	113.355339	588.500000	641	1983.898560	954.182556	1968	940	1997	975	8.955771	21.995388	40.224369	1991	975	1968	942	124.875328	31.274572	1997	940	1977	966	107.667969	670.000000	1983.513916	955.702393	20.698755	1.022284	1.286169	0.575536	0.463104	27.373371	36.082127	988.030884	0.680517	0.878358	81.500000	0.949827	21.834209	0.852015	0.445291	0.407166	1258	0.467806	71696
null	1	970	2314	940	117.982758	685.500000	737	2309.325684	954.016296	2287	940	2332	965	7.990356	23.113617	45.705578	2332	952	2287	960	10.080598	24.045204	2314	940	2322	963	110.255142	757.000000	2309.500000	956.000000	22.852789	1.024261	1.900819	0.618843	0.417810	29.543285	37.555077	863.152588	0.646382	0.905548	71.500000	0.934502	20.306244	0.767856	0.349645	0.345699	1099	0.623749	91285
null	1	971	1959	941	147.154327	811.500000	878	1971.025024	970.146912	1958	941	1993	989	5.069843	31.530069	56.400356	1959	941	1993	986	127.073074	28.687763	1958	979	1966	942	136.582428	1046.500000	1976.000000	963.500000	28.200178	1.028861	1.966007	0.470926	0.324814	32.143955	46.840679	1270.774170	0.569925	0.775442	235.000000	0.928158	26.684406	0.770838	0.179781	0.160794	1618	0.501545	104467
null	1	972	2363	941	173.539108	1346.000000	1423	2365.566406	963.560791	2338	941	2386	993	8.511661	30.124817	55.226807	2378	991	2349	944	121.675468	40.867836	2378	941	2338	954	158.681992	1691.500000	2364.012451	966.000000	28.646992	1.034734	1.351351	0.561643	0.561895	41.397831	55.239212	1772.643677	0.749597	0.795743	345.500000	0.914388	22.374310	0.914593	0.308244	0.282546	2257	0.596367	184669
null	1	973	2789	942	202.610168	2021.500000	2112	2791.398193	974.627380	2771	942	2817	1013	16.455549	40.644444	73.054771	2802	944	2778	1013	70.820992	51.700932	2772	957	2817	985	187.894135	2304.000000	2790.147949	978.481995	36.593281	1.040793	1.413026	0.618815	0.482266	50.733162	64.492821	2966.448975	0.694454	0.877387	282.500000	0.927368	20.307138	0.818681	0.450499	0.404866	3777	0.535213	266532
null	1	974	749	943	118.367531	687.000000	736	760.381775	964.271729	745	943	777	986	8.269874	24.125341	45.541191	749	943	764	986	109.230675	23.341507	746	955	777	973	111.622063	735.000000	756.856323	964.375671	22.773722	1.026088	1.951082	0.616171	0.421753	29.575590	37.677555	834.878235	0.649425	0.934694	48.000000	0.943013	20.394283	0.780182	0.363182	0.342788	1063	0.646284	109031
null	1	975	1926	943	179.539108	1596.000000	1676	1919.249390	977.640198	1898	943	1938	1004	15.970348	35.291855	61.204575	1926	943	1931	1004	94.685898	39.049370	1898	975	1938	985	163.682175	1764.000000	1921.638916	974.062378	31.367035	1.035159	1.567364	0.622192	0.542469	45.078712	57.149071	1877.101562	0.736525	0.904762	168.000000	0.911680	20.196924	0.851271	0.521868	0.452522	2390	0.667782	256741
null	1	976	2811	943	92.870056	446.500000	490	2817.542969	957.569397	2809	943	2827	977	7.555139	19.438194	34.928497	2825	943	2817	977	76.759483	21.415178	2809	945	2827	962	88.704803	479.500000	2818.000000	959.294128	17.734098	1.018224	1.631016	0.650549	0.465985	23.843269	29.561457	587.477844	0.682631	0.931178	33.000000	0.955150	19.316568	0.808383	0.432606	0.388675	748	0.596925	65312
null	1	977	442	945	126.225395	720.000000	775	460.051605	959.619385	438	945	481	973	7.619530	23.692093	45.617977	481	967	440	947	153.996658	29.418226	472	947	450	969	115.401840	889.000000	460.430084	957.143372	22.809547	1.024618	1.550671	0.567870	0.440525	30.277590	40.178791	1054.004395	0.663721	0.809899	169.000000	0.914252	22.128960	0.805243	0.334058	0.321606	1342	0.536513	81659
null	1	978	599	945	202.953323	1533.500000	1625	599.643066	964.046753	568	945	635	984	4.471074	36.756626	71.168816	635	954	568	978	19.707979	41.268078	581	948	628	975	174.015900	1931.500000	601.500000	966.000000	35.584408	1.036736	1.724549	0.467844	0.385491	44.187248	64.602051	2306.714355	0.620879	0.793943	398.000000	0.857418	26.860155	0.778304	0.125647	0.121640	2937	0.522131	192246
null	1	979	1238	947	284.433533	1769.500000	1886	1242.401367	978.531799	1210	947	1282	1005	13.725556	41.243587	76.896034	1282	967	1210	994	20.556046	50.561775	1238	947	1238	1001	191.943588	2266.000000	1246.000000	980.500000	38.448017	1.045228	1.520833	0.274852	0.381024	47.465748	90.538010	3053.628174	0.617272	0.780891	496.500000	0.674828	45.720509	0.794547	0.356990	0.332792	3888	0.455118	355867
null	1	980	2184	947	417.747253	3399.500000	3581	2193.169678	1010.446533	2168	947	2225	1065	12.868563	64.105743	119.079803	2184	947	2200	1065	97.721825	52.939285	2169	1026	2225	1045	281.349365	4632.000000	2192.000000	1006.000000	59.539902	1.061768	2.249366	0.244792	0.305245	65.790405	132.973083	4951.149902	0.552490	0.733916	1232.500000	0.673492	51.334835	0.752069	0.216133	0.200740	6304	0.539261	640556
null	1	981	741	949	171.338089	1457.000000	1530	739.636597	977.609131	715	949	763	1006	12.824654	29.125420	57.428215	763	995	716	962	144.926239	49.522694	743	949	738	1006	159.480148	1648.000000	740.137146	977.592529	28.735508	1.036503	1.159634	0.623680	0.562495	43.070988	54.538609	2233.672363	0.749997	0.884102	191.000000	0.930792	20.148760	0.883958	0.446633	0.440325	2844	0.512307	232605
null	1	982	820	953	114.769554	787.000000	840	813.084534	966.329773	798	953	834	982	11.740008	21.178867	41.773197	829	953	798	981	42.089161	30.498024	800	954	830	968	111.582329	820.500000	813.500000	967.000000	20.886599	1.022581	1.369702	0.750812	0.574235	31.655008	36.532284	1000.597290	0.757783	0.959171	33.500000	0.972229	16.737040	0.850252	0.562083	0.554327	1274	0.617739	105154
null	1	983	2894	953	199.095459	2154.500000	2242	2880.914307	976.942017	2851	953	2911	1007	18.973101	33.897152	63.505905	2908	989	2851	961	153.838440	59.490532	2895	953	2870	1007	182.713669	2386.000000	2879.425049	976.183105	32.226013	1.039603	1.067496	0.683020	0.680187	52.375515	63.374050	2967.234375	0.824735	0.902976	231.500000	0.917719	18.398235	0.915814	0.597522	0.559726	3778	0.570275	256227
null	1	984	2438	954	83.698486	360.500000	399	2444.461182	963.518799	2430	954	2455	977	6.932767	17.111696	30.000000	2455	977	2431	959	143.130096	22.000000	2452	954	2430	965	80.095955	392.000000	2443.939697	966.747009	15.081552	1.016790	1.363636	0.646666	0.510003	21.424353	26.642056	518.362793	0.714145	0.919643	31.500000	0.956958	19.432556	0.849844	0.462184	0.405148	660	0.546212	42043
null	1	985	410	955	241.722870	2415.500000	2521	436.343506	982.102356	393	955	478	1009	10.808783	45.742588	86.683334	478	1001	393	984	168.690063	45.106712	439	960	454	1009	217.713242	2901.000000	436.049377	989.753113	43.432102	1.048384	1.921739	0.519495	0.409304	55.457283	76.942780	3070.906738	0.639769	0.832644	485.500000	0.900673	24.189587	0.799465	0.249385	0.236296	3910	0.617775	308495
null	1	986	637	955	120.568542	669.000000	722	647.150940	976.434875	632	955	663	996	7.979112	25.179054	48.548943	637	955	663	996	122.380676	23.296078	639	986	652	963	112.598610	745.000000	650.000000	975.500000	24.274471	1.025050	2.083997	0.578320	0.361390	29.185566	38.378159	888.285339	0.601158	0.897987	76.000000	0.933897	21.729109	0.738250	0.328704	0.316895	1131	0.591512	90293
null	1	987	2334	955	141.882248	1149.000000	1211	2342.060303	978.892639	2323	955	2362	999	13.293435	25.215609	48.414875	2359	996	2329	958	128.290161	38.004848	2358	971	2323	988	133.254120	1275.500000	2343.609863	977.262268	24.247860	1.028827	1.273913	0.717255	0.624126	38.248558	45.162521	1445.132568	0.790017	0.900823	126.500000	0.939188	17.520081	0.876097	0.549147	0.527191	1840	0.624457	158283
null	1	988	508	956	157.296463	1388.500000	1458	496.914948	980.380676	472	956	519	1002	14.694461	27.670111	54.083271	510	956	480	1001	56.309933	46.872166	472	975	519	989	148.018494	1501.000000	495.000000	978.500000	27.041636	1.032275	1.153846	0.705209	0.604408	42.046322	50.069019	1990.984375	0.777437	0.925050	112.500000	0.941016	17.819357	0.871171	0.543401	0.531059	2535	0.547732	163547
null	1	989	532	956	199.580734	2012.500000	2099	538.026184	983.636047	515	956	566	1020	17.030092	36.709698	64.132675	533	1020	521	957	100.784294	53.794731	566	972	516	997	183.262207	2282.000000	535.226807	986.187195	33.886070	1.040030	1.192174	0.634905	0.622999	50.620102	63.528522	2709.623779	0.789303	0.881902	269.500000	0.918236	19.792532	0.909586	0.531089	0.463913	3450	0.583333	230537
null	1	990	178	957	172.325897	1013.500000	1093	176.221405	993.923157	161	957	188	1027	6.221884	36.965961	70.349129	178	957	171	1027	84.289406	31.642183	161	970	188	1018	164.644501	1268.500000	177.500000	992.299988	35.303539	1.033886	2.223270	0.428877	0.260745	35.922531	54.853039	1748.296265	0.510632	0.798975	255.000000	0.955425	29.300657	0.744970	0.176886	0.168314	2226	0.455301	148469
null	1	991	2266	957	122.325897	919.500000	974	2275.244385	975.281311	2259	957	2290	997	12.615025	21.959671	41.436699	2266	957	2280	996	109.746834	31.204224	2259	972	2290	966	117.053604	972.000000	2274.283691	976.207458	20.917561	1.024701	1.327920	0.772191	0.681854	34.216133	38.937542	1015.519836	0.825745	0.945988	52.500000	0.956900	16.273655	0.899186	0.608882	0.574463	1293	0.711137	111979
null	1	992	2506	958	179.237595	1542.500000	1618	2529.044434	987.475891	2505	958	2560	1014	13.074892	37.414936	67.801178	2506	958	2560	999	142.792084	35.353367	2520	1005	2535	972	167.559662	1648.000000	2530.457275	981.848816	34.160355	1.038574	1.917814	0.603360	0.427229	44.316723	57.053097	1882.599365	0.653628	0.935983	105.500000	0.934847	20.827301	0.786651	0.385683	0.349456	2397	0.643513	198277
null	1	993	2701	958	154.468033	1315.500000	1384	2690.287598	978.110535	2666	958	2715	998	13.214531	28.089033	51.478149	2711	989	2666	964	150.945389	42.736576	2704	959	2670	989	144.291382	1486.000000	2689.366943	974.939331	25.800920	1.030858	1.204545	0.692825	0.632055	40.926113	49.168701	1727.875977	0.795019	0.885262	170.500000	0.934118	18.137875	0.892211	0.513403	0.470452	2200	0.597955	203361
null	1	994	702	959	112.811180	588.500000	637	693.411316	971.416016	677	959	713	992	8.636111	22.633451	41.036568	712	962	684	992	46.974934	25.635672	677	966	713	965	106.874023	649.000000	695.745178	974.895508	20.748806	1.023968	1.600760	0.581102	0.444953	27.373371	35.908913	826.238892	0.667048	0.906780	60.500000	0.947371	21.625086	0.828994	0.420898	0.381564	1052	0.559411	88104
null	1	995	938	960	166.710678	1282.000000	1356	937.038330	982.955750	913	960	960	1011	13.473142	36.245239	59.464275	960	1011	920	967	132.273682	41.638447	945	962	916	992	154.371399	1462.500000	940.000000	989.000000	29.732138	1.034036	1.428110	0.579657	0.461621	40.401646	53.065655	1944.645874	0.679427	0.876581	180.500000	0.925984	21.678978	0.826344	0.453151	0.371722	2476	0.517771	181994
null	1	996	2656	960	126.811180	985.500000	1041	2650.510010	981.577332	2632	960	2668	1000	13.956183	23.096857	43.600460	2664	963	2638	998	53.392925	35.045502	2634	976	2668	989	120.833916	1054.500000	2650.442627	980.085999	21.811281	1.026404	1.244110	0.770108	0.660062	35.422840	40.365253	1200.088379	0.812442	0.934566	69.000000	0.952865	16.317682	0.882161	0.640185	0.604246	1528	0.644961	148213
null	1	997	2937	960	116.526909	619.500000	674	2935.997070	972.660217	2912	960	2953	983	8.339763	24.583950	41.484936	2953	983	2913	972	164.623749	27.600380	2949	960	2914	979	109.964439	693.500000	2933.220459	974.592102	21.492382	1.022206	1.503057	0.573322	0.458322	28.085083	37.091667	899.280884	0.676995	0.893295	74.000000	0.943683	21.918516	0.843746	0.402062	0.339236	1145	0.541048	100065
null	1	998	309	961	220.208145	1913.500000	2007	327.364716	988.509705	289	961	364	1014	12.195579	38.446724	75.166481	364	991	289	986	176.185928	50.088814	311	961	353	1014	193.688583	2176.000000	326.324921	991.126099	37.675285	1.044497	1.500664	0.495874	0.431211	49.359333	70.094429	2957.024170	0.656667	0.879366	262.500000	0.879570	25.341850	0.820219	0.324495	0.317207	3765	0.508234	357360
null	1	999	1855	961	132.225403	758.000000	816	1863.420288	984.453430	1850	961	1877	1007	11.245257	24.919182	46.529560	1855	961	1862	1007	98.652542	28.046686	1850	982	1877	973	116.976151	879.000000	1858.500000	984.000000	23.264780	1.025434	1.659004	0.544815	0.445781	31.066309	42.088650	1024.944580	0.667668	0.862344	121.000000	0.884672	23.065376	0.800237	0.483360	0.451269	1305	0.580843	105718
null	1	1000	2552	961	107.396965	497.000000	543	2553.534180	975.565369	2537	961	2568	996	7.478570	21.433199	35.902645	2552	961	2560	996	102.875000	31.334738	2537	972	2568	967	99.688622	610.000000	2553.989990	978.738647	18.277666	1.022963	1.145778	0.541480	0.490923	25.155518	34.185516	883.572937	0.700659	0.814754	113.000000	0.928226	23.207462	0.883831	0.416603	0.348925	1125	0.441778	65905
null	1	1001	2743	961	192.367538	1406.000000	1492	2754.186279	981.786865	2717	961	2776	1013	10.910788	38.452641	71.847061	2776	1013	2717	972	145.203979	40.878498	2769	965	2765	1012	177.768799	1781.500000	2746.500000	992.500000	35.923531	1.038546	1.757576	0.477454	0.346799	42.310459	61.232487	2306.714355	0.588896	0.789223	375.500000	0.924110	26.319536	0.787584	0.303723	0.283746	2937	0.478720	188611
null	1	1002	2581	962	120.426407	872.000000	927	2580.002197	978.923401	2563	962	2599	995	13.114608	23.399363	45.000000	2599	968	2563	995	36.869896	30.799999	2570	967	2596	986	115.153252	920.500000	2581.000000	981.500000	22.500000	1.023968	1.461039	0.755584	0.548279	33.320637	38.332916	1088.561890	0.740459	0.947311	48.500000	0.956213	16.631329	0.814543	0.582871	0.560469	1386	0.629149	110180
null	1	1003	654	963	115.840622	664.500000	717	669.945618	981.299866	654	963	683	1001	7.579021	24.272356	45.607018	654	963	682	999	127.874985	25.697800	665	996	675	967	109.275574	734.500000	668.000000	981.000000	22.803509	1.023326	1.774744	0.622276	0.406763	29.087242	36.873215	920.486633	0.637780	0.904697	70.000000	0.943327	20.194204	0.762679	0.332362	0.312249	1172	0.566980	93238
null	1	1004	1080	964	241.681244	3074.000000	3183	1084.905151	1000.231873	1051	964	1117	1034	21.441998	42.868023	85.146935	1116	1029	1051	974	139.763641	69.585594	1089	964	1064	1034	227.008911	3465.500000	1083.500000	1001.500000	42.573467	1.047421	1.223629	0.661345	0.539854	62.561478	76.929527	4653.483887	0.734747	0.887029	391.500000	0.939291	19.001244	0.848641	0.503647	0.500186	5925	0.518819	575170
null	1	1005	2310	964	118.183769	877.500000	932	2306.624512	979.061157	2290	964	2324	997	13.076078	20.946409	40.607880	2323	966	2291	991	37.998734	34.402187	2292	967	2321	988	112.835136	923.000000	2307.000000	978.500000	20.303940	1.023287	1.180387	0.789480	0.677543	33.425556	37.619061	1097.201294	0.823130	0.950704	45.500000	0.954743	15.917268	0.884472	0.644017	0.624263	1397	0.628132	121461
null	1	1006	1289	965	255.965515	2129.000000	2241	1320.101318	989.932190	1284	965	1346	1028	8.473554	42.769009	76.400261	1330	1028	1284	967	127.019890	56.622841	1346	968	1306	1009	204.852051	2563.500000	1314.608643	991.762329	39.370838	1.043508	1.349283	0.408341	0.464404	52.064644	81.476349	3397.632568	0.681472	0.830505	434.500000	0.800311	30.774233	0.853484	0.221820	0.198124	4326	0.492141	386683
null	1	1007	2246	965	206.752304	2308.500000	2399	2240.812744	994.189636	2211	965	2271	1025	22.336948	34.413513	65.000000	2257	965	2232	1025	67.380135	63.846153	2211	977	2271	999	189.137451	2552.000000	2239.743896	993.018311	32.905891	1.041738	1.018072	0.678639	0.695686	54.215069	65.811302	3259.402344	0.834078	0.904585	243.500000	0.914802	18.517010	0.926220	0.687291	0.649075	4150	0.556265	356577
null	1	1008	2501	965	171.923874	1409.500000	1483	2493.994629	989.737671	2467	965	2518	1019	12.910974	29.687313	54.230988	2503	965	2498	1019	84.709915	52.442341	2467	987	2518	1005	158.725571	1684.500000	2494.422119	991.512756	27.865875	1.036479	1.034107	0.599242	0.610211	42.363087	54.725071	2233.672363	0.781160	0.836747	275.000000	0.923232	20.970430	0.931643	0.476147	0.434899	2844	0.495605	173515
null	1	1009	2606	965	105.840622	629.500000	677	2613.657227	979.542114	2598	965	2632	993	10.110647	18.681561	35.735138	2632	976	2598	987	17.927919	28.487368	2606	965	2612	993	99.387001	683.000000	2614.470703	979.863770	17.950138	1.021555	1.254420	0.706156	0.627646	28.310852	33.690117	799.535339	0.792241	0.921669	53.500000	0.939025	17.795452	0.885287	0.565866	0.541210	1018	0.618369	96037
null	1	1010	835	966	109.539101	662.000000	707	833.425720	982.507751	815	966	850	1001	10.575748	18.569813	36.138622	850	975	815	984	14.420774	33.897251	835	966	835	1001	103.030212	706.500000	833.479309	982.524353	18.538118	1.024322	1.066122	0.693313	0.645394	29.032475	34.867378	962.112732	0.803364	0.937013	44.500000	0.940579	18.125099	0.907493	0.585288	0.569513	1225	0.540408	107669
null	1	1011	1348	966	102.426407	544.000000	590	1357.716919	983.557617	1347	966	1376	997	9.221082	20.067122	34.409302	1348	966	1376	986	144.462326	26.736958	1347	996	1358	971	97.840149	575.500000	1358.174438	981.355835	18.420635	1.020899	1.286957	0.651606	0.585002	26.318098	32.603336	722.566284	0.764854	0.945265	31.500000	0.955224	19.285236	0.905089	0.535964	0.459512	920	0.591304	81582
[truncated: 2,234 more rows]
[truncated: 44 more columns]
