# Supplementary material for: Unsupervised morphological segmentation of tissue compartments in histopathological images
Source: PLoS One. 2017 Nov 30;12(11):e0188717. doi: 10.1371/journal.pone.0188717 (PMC5708642; doi:10.1371/journal.pone.0188717)
Supplement: S1 Source-code — A compressed file that contains (a) ImageJ macro for the binary image segmentation algorithm and (b) Java ImageJ plugin for the consensus clustering methods. (ZIP) [file pone.0188717.s016.zip]

Archive with 3 entries (2 files):
- source_code/
- source_code/vcells_and_domes.txt
- source_code/clustering_Ensemble.java
