# Supplementary material for: Unsupervised morphological segmentation of tissue compartments in histopathological images
Source: PLoS One. 2017 Nov 30;12(11):e0188717. doi: 10.1371/journal.pone.0188717 (PMC5708642; doi:10.1371/journal.pone.0188717)
Supplement: S1 Source-code — A compressed file that contains (a) ImageJ macro for the binary image segmentation algorithm and (b) Java ImageJ plugin for the consensus clustering methods. (ZIP) [file pone.0188717.s016.zip › source_code/vcells_and_domes.txt]

// vcells_and_domes.txt
// Shereen Fouad and Gabriel Landini, 2017.
// The University of Birmingham, UK
//
// This macro takes two inputs (a) an original image and (b) a corresponding manually RGB segmented 'gold standard' with 3 classes.
// The user inputs parameters including the blurring radius, background radius, background erosion, seed erosion and dome height value.
// The output returns the following: 
// (0) an RGB 'dye' image where the planes correspond to dye istensity: red=haematoxyline, green=eosin, blue=residual
// (1) a binary segmented image (v-cells)
// (2) the foreground mask
// (3) the nuclear markers (seeds)
// (4) a Results Table with the morphology and colour features of the vcells as well as the morphology features of the nuclei contained in each vcell
//
// A white (255) foreground over a black (0) background is assumed in all binary images.
//
// The following plugins are part of the Morphology collection (update site in Fiji) or see http://www.mecourse.com/landinig/software/software.html
//
// Particles8, Domes, BinaryReconstruct, BinaryFilterReconstruct.
//
// The Colour_Deconvolution plugin is part of the default Fiji installation or http://www.mecourse.com/landinig/software/software.html
//
// 
// For more details see the paper:
//  Shereen Fouad, David Randell, Antony Galton, Hisham Mehanna, Gabriel Landini. Unsupervised morphological 
//  segmentation of tissue compartments in histopathological images (submitted to Plos One) 2017.
//
// Code developed during the EPSRC funded project EP/M023869/1
// Novel context-based segmentation algorithms for intelligent microscopy
//
// This code is released under license GPL-2
//

title=getTitle();
if (nImages<2)
  exit("Two images are needed, the original scanned image and the corresponding gold standard image");

imagen=newArray(nImages);

imagen[0]=title;
j=0;
setBatchMode(true);
for (i=1;i<=nImages();i++) {
  selectImage(i);
  temp=getTitle();
  if (temp!=title)
      imagen[++j]=temp;
}

Dialog.create("Tissue Segmentation using the Dome and Maxima method followed by image clustering and calculation of the Rand Index and F-measure")
Dialog.addChoice("Select_ the RGB gold standard image",imagen, imagen[0]);
Dialog.addChoice("Select_ the original scanned image",imagen, imagen[1]);
Dialog.addNumber("Blurring radius", 3);
Dialog.addNumber("Background radius", 3);
Dialog.addNumber("Background erosions",3);
Dialog.addNumber("Seeds erosions",3);
Dialog.addNumber("Dome height ", 30);
Dialog.show();

i1=Dialog.getChoice();
i2=Dialog.getChoice();
blur = Dialog.getNumber();
Backg_radius = Dialog.getNumber();
Backg_erosions = Dialog.getNumber();
seed_erosions = Dialog.getNumber();
Dome_height = Dialog.getNumber();

setBatchMode(false);
selectWindow(i1);
rename("gold.tif");
selectWindow(i2);
rename("original");

t=getTime();


//step 1: colour deconvolution
t=getTime();
selectWindow("original");
run("Colour Deconvolution", "vectors=[H&E 2] hide");
run("Merge Channels...", "c1=original-(Colour_1) c2=original-(Colour_2) c3=original-(Colour_3) keep");
selectWindow("original-(Colour_3)");
close();


// step 2: prepare to extract the foreground as the minimum of H and E 
imageCalculator("Min create", "original-(Colour_1)","original-(Colour_2)");
selectWindow("Result of original-(Colour_1)");
rename("foreground");
selectWindow("original-(Colour_2)");
close();


// step 3: obtain background
selectWindow("foreground");
run("Gaussian Blur...", "sigma=1");
setAutoThreshold("Huang");
setOption("BlackBackground", true);
run("Convert to Mask");
// simplify, opening and closing by reconstruction
run("Median...", "radius="+Backg_radius);
run("BinaryFilterReconstruct ", "erosions="+Backg_erosions+" white");
run("Invert");
run("BinaryFilterReconstruct ", "erosions="+Backg_erosions+"  white");
run("Invert");
run("Duplicate...", "title=background");

selectImage("background");
run("Invert");


//step 4: Gaussian blur of the H-channel
selectWindow("original-(Colour_1)");
run("Gaussian Blur...", "sigma="+blur);


//step 5: create domes with a given height and find the segments
run("Domes ", "height="+Dome_height +" basins");
setThreshold(1, 255);
setOption("BlackBackground", true);
run("Convert to Mask");
run("BinaryFilterReconstruct ", "erosions="+seed_erosions+" white");
rename("seeds");


//step 6: subtract from seed image those seeds that belong to the background
run("BinaryReconstruct ", "mask=seeds seed=background create white");
imageCalculator("Subtract", "seeds","Reconstructed");
selectImage("Reconstructed");
close();
selectImage("background");
close();

// step 7: delete foreground regions that have no domes
selectImage("seeds");
run("Duplicate...", "title=new_foreground");
run("BinaryReconstruct ", "mask=foreground seed=new_foreground create white");
selectImage("new_foreground");
close();
selectImage("foreground");
close();
selectImage("Reconstructed");
rename("foreground");
selectWindow("seeds");
run("Duplicate...", "title=vcellsdomes");


// step 8: create foreground v-cells 
imageCalculator("Average", "vcellsdomes","foreground");
selectWindow("vcellsdomes");
setThreshold(127, 254);
run("Find Maxima...", "noise=0 output=[Segmented Particles] above");
selectImage("vcellsdomes Segmented");
rename("vcells");

//check that each v-cell has a seed (some might disappear when generating dam lines)
run("BinaryReconstruct ", "mask=vcells seed=seeds create white");
close("vcells");
selectImage("Reconstructed");
rename("vcells");
run("BinaryLabel ", "white");

print("time: "+(getTime()-t)/1000);

//extract true labels
selectWindow("vcells");
run("Duplicate...", "title=segmented_DS");
run("Particles8 ", "white show=Particles minimum=0 maximum=9999999 display overwrite redirect=gold.tif");
selectWindow("segmented_DS");

for (i=0; i<nResults; i++) {    
   x = getResult('XStart', i); // start points
   y = getResult('YStart', i); 
   r = getResult('GrMode', i);
   setColor(r, r, r);
   floodFill(x, y, 8);
}

Cluster=newArray(nResults);
for (i=0; i<nResults; i++) {
  if (getResult('GrMode', i)==3)
    Cluster [i]=1;		
  else   
    Cluster [i]=getResult('GrMode', i);
}


// step 9: extract morphological features of nuclear regions
selectImage("seeds");
run("Particles8 ", "white morphology show=Particles minimum=0 maximum=9999999 display overwrite redirect=Labelled");

Nuclei_Perim=newArray(nResults);
Nuclei_Area=newArray(nResults);
Nuclei_CArea=newArray(nResults);
Nuclei_Circ=newArray(nResults);
Nuclei_Roundness=newArray(nResults);
Nuclei_Solidity=newArray(nResults);
Nuclei_Concavity=newArray(nResults);
Nuclei_Convexity=newArray(nResults);
Nuclei_Shape=newArray(nResults);
Nuclei_grey=newArray(nResults);

for (i=0; i<nResults; i++) {    
   Nuclei_Perim [i]=getResult('Perim', i);
   Nuclei_Area [i]=getResult('Area', i);
   Nuclei_CArea [i]=getResult('CArea', i);
   Nuclei_Circ [i]=getResult('Circ', i);
   Nuclei_Solidity[i]=getResult('Solidity', i);
   Nuclei_Concavity [i]=getResult('Concavity', i);
   Nuclei_Convexity [i]=getResult('Convexity', i);
   Nuclei_Shape [i]=getResult('Shape', i);
   Nuclei_grey[i]=getResult('GrMin', i)-1;	
}


//step 10: extract color features of v-cells
selectImage("vcells");
run("Particles8 ", "white morphology show=Particles minimum=0 maximum=9999999 display overwrite redirect=RGB");


//step 11: add morphological nuclear features to existing Results Table
for (i=0; i<nResults; i++) {
   setResult("Nuclei_Perim", Nuclei_grey[i], Nuclei_Perim [i]);
   setResult("Nuclei_Area", Nuclei_grey[i], Nuclei_Area [i]);
   setResult("Nuclei_CArea", Nuclei_grey[i], Nuclei_CArea [i]);
   setResult("Nuclei_Circ", Nuclei_grey[i], Nuclei_Circ [i]);
   setResult("Nuclei_Solidity", Nuclei_grey[i], Nuclei_Solidity [i]);
   setResult("Nuclei_Concavity", Nuclei_grey[i], Nuclei_Concavity [i]);
   setResult("Nuclei_Convexity", Nuclei_grey[i], Nuclei_Convexity [i]);
   setResult("Nuclei_Shape", Nuclei_grey[i], Nuclei_Shape [i]);
   setResult("Cluster", i, Cluster [i]);
}
updateResults;
close("vcellsdomes");
close("Labelled");
close("segmented_DS");
showStatus("Done.");
