# Supplementary material for: Unsupervised morphological segmentation of tissue compartments in histopathological images
Source: PLoS One. 2017 Nov 30;12(11):e0188717. doi: 10.1371/journal.pone.0188717 (PMC5708642; doi:10.1371/journal.pone.0188717)
Supplement: S1 Source-code — A compressed file that contains (a) ImageJ macro for the binary image segmentation algorithm and (b) Java ImageJ plugin for the consensus clustering methods. (ZIP) [file pone.0188717.s016.zip › source_code/clustering_Ensemble.java]

import ij.*;
import ij.process.*;
import ij.gui.*;
import ij.plugin.*;
import ij.plugin.frame.*;
import ij.plugin.filter.PlugInFilter;
import ij.measure.*;
import ij.plugin.MeasurementsWriter;
import ij.measure.ResultsTable;
import ij.plugin.PlugIn;
import ij.process.ImageStatistics;
import weka.clusterers.ClusterEvaluation;
import weka.clusterers.SimpleKMeans;
import weka.core.*;
import weka.core.Instances;
import weka.core.converters.ArffSaver;
import weka.core.converters.CSVLoader;
import weka.filters.Filter;
import weka.filters.unsupervised.attribute.Remove;
import weka.filters.unsupervised.attribute.Normalize;
import weka.clusterers.EM;
import weka.clusterers.FarthestFirst;
import weka.clusterers.MakeDensityBasedClusterer;
import weka.clusterers.Clusterer;
import weka.filters.*;
import weka.clusterers.HierarchicalClusterer;
import weka.gui.hierarchyvisualizer.HierarchyVisualizer;
import weka.core.converters.ConverterUtils.DataSource;
import weka.gui.treevisualizer.PlaceNode2;
import weka.gui.treevisualizer.TreeVisualizer;
import weka.core.converters.ConverterUtils.DataSource;
import weka.gui.graphvisualizer.GraphVisualizer;
import weka.filters.Filter;
import weka.filters.unsupervised.attribute.Add;
import weka.attributeSelection.*;
import weka.core.Attribute;
import weka.core.FastVector;
import weka.core.Instance;
import weka.core.converters.Saver;
import weka.clusterers.XMeans;
import weka.clusterers.LVQ;
import weka.core.DenseInstance;
import java.awt.*;
import java.io.File;
import java.io.BufferedReader;
import java.io.FileNotFoundException;
import java.io.FileReader;
import java.io.BufferedWriter;
import java.io.FileWriter;
import java.util.Arrays;
import java.util.*;
import java.awt.Container;
import java.awt.GridLayout;
import java.util.ArrayList;
import java.awt.BorderLayout;
import java.io.ByteArrayInputStream;
import java.io.IOException;
import javax.swing.JFrame;


/**
 * clustering_Ensemble
 * This algorithm combines the results of multiple based clusterings into a single consensual result
 * Shereen Fouad 2017.
 * Input is a binary image containing regions and a Results Table with data about the regions,
 * The plugin runs multiple algorithms using the Weka libraries with various parameters and saves the results in an ensemble.
 * It then applies an ensemble selection strategy, which generates a final consensual result.
 *
 * Code developed during the EPSRC funded project EP/M023869/1
 * Novel context-based segmentation algorithms for intelligent microscopy
 *
 * This code is released under license GPL-2
 *
 * The Weka JAR files (imported above) are downloadable from:
 * http://www.cs.waikato.ac.nz/~ml/weka/downloading.html
 * http://weka.sourceforge.net/packageMetaData/
 *
 * The ImageJ files (imported above) are downloadable from:
 * https://imagej.nih.gov/ij/download.html*/
 
 
public class clustering_Ensemble implements PlugIn {
	/** Ask for parameters and then execute.*/

	public void run(String arg) {

		// 1 - Obtain the currently active image:
		ImagePlus imp = IJ.getImage();

		if (null == imp){
			IJ.showMessage("There must be at least one image open");
			return;
		}

		if (imp.getBitDepth()!=8) {
			IJ.showMessage("Error", "Only 8-bit images are supported");
			return;
		}

		// 2 - Ask for parameters:	
		int k;
		Double ri_value;
		ResultsTable rt= ResultsTable.getResultsTable();
		String head = rt.getColumnHeadings();
		Boolean normalizes;
		Boolean Show_all; 
		StringTokenizer t = new StringTokenizer(head, "\t");
		int tokens = t.countTokens(); //one more for "empty" column
		String[] strings = new String[tokens];
		String[] labels = new String[tokens];
		boolean[] states = new boolean[tokens]; 
		int sides=0;
		boolean isslice = false, isstart = false, isname = false;
		int i,j;
		boolean details = true;
		boolean ignore0 = true;
		
		strings[0] = t.nextToken(); // first token is empty
		for (i = 1; i < tokens; i++) {
			strings[i] = t.nextToken();
			//IJ.log(strings[i]);
			if (strings[i].equals("Slice")) isslice = true;
			if (strings[i].equals("XStart")) isstart = true;
		}

		if (!isslice) {
			IJ.error("Error", "The \'Slice\' column is missing from the Results Table.\n \nIf you used the Particle Analyzer, please run it again\nmaking sure that the Slice option has been checked\nin the Set Measurements dialog.");
			return;
		}

		if (!isstart) {
			IJ.error("Error", "The \'XStart\' & \'YStart\' columns are missing from the Results Table.\n \nIf you used the Particle Analyzer, please run it again making \nsure that the \'Record Starts\' option has been checked in the\nAnalyze Particles dialog.");
			return;
		}

		for (i = 0; i < tokens - 1; i++) {
			for (j = i + 1; j < tokens; j++) {
				if (strings[i].replaceAll("\\W", "").equals(strings[j].replaceAll("\\W", ""))) 
					isname = true;
			}
		}

		if (isname) {
			IJ.error("Error", "The column names clash after removing non-word characters.\n \nContact the plugin author. See the source code for details.");
			return;
		}

		// 3 - Retrieve parameters from the dialog
		GenericDialog gd = new GenericDialog("Ensemble Clustering", IJ.getInstance());
		for (i = 0; i<tokens; i++){
			labels[i]=strings[i];
			states[i]=true;
				if (labels[i].indexOf("X")>=0 || labels[i].indexOf("Y")>=0 ||labels[i].equals(" ")||labels[i].equals("Label")||labels[i].equals("Pixels")||labels[i].equals("Slice")||labels[i].equals("Number")||labels[i].equals("FAngle")||labels[i].equals("CountCorrect")||labels[i].equals("Cluster") || labels[i].equals("BlueIntDen")|| labels[i].equals("GreenIntDen")|| labels[i].equals("RedIntDen"))
				states[i]=false;
		}

		sides=(int) (Math.sqrt(tokens)+1);
		gd.addMessage("Combine results of multiple base clusterings into one consensual clustering result using two methods (ECA and \'Relabelling and vote\')");
		gd.addCheckboxGroup(sides, sides, labels, states);
		gd.addNumericField("Clusters", 2, 0);
		gd.addCheckbox("Normalise for feature scaling", false);
		gd.addMessage("Prune out poorly correlated clusterings:");
		gd.addNumericField("Minimum Rand Index (similarity ratio)", 0.65, 3);
		gd.addCheckbox("Stack all clustering results", false);
		gd.addCheckbox("Details", false);
		gd.addCheckbox("Ignore 0", true);
		
		gd.showDialog();

		if (gd.wasCanceled()) return;

		int total = 0;
		for (i = 0; i<tokens; i++){
			states[i]=gd.getNextBoolean ();
			if (states[i])
				total++;
		}

		k = (int) gd.getNextNumber();
		normalizes=gd.getNextBoolean();
		ri_value = (double) gd.getNextNumber();
		Show_all=gd.getNextBoolean();
		details = gd.getNextBoolean();
		ignore0  = gd.getNextBoolean();
		// 4 - Execute
		Object[] result = exec(imp, tokens, states, k, normalizes, ri_value, Show_all, details, ignore0);
	}

	
	/** Execute the plugin functionality
	*/
	 public Object[] exec(ImagePlus imp, int tokens, boolean[] states, int k, boolean normalizes,double ri_value, boolean Show_all, boolean details, boolean ignore0) {
		try {
		
			ImageProcessor ip=imp.getProcessor();
			ResultsTable rt= ResultsTable.getResultsTable();
			int tableSize=rt.size();
			String IJdir = IJ.getDirectory("imagej");
			rt.saveAs(IJdir+"datatobeclustered3.csv");
			CSVLoader loader = new CSVLoader();
			loader.setSource(new File(IJdir+"datatobeclustered3.csv"));
			Instances datacvs = loader.getDataSet();
			
			// save data in ARFF file 
			ArffSaver saver = new ArffSaver();
			saver.setInstances(datacvs);
			saver.setFile(new File(IJdir+"datatobeclustered4.arff"));
			saver.setDestination(new File(IJdir+"datatobeclustered4.arff"));
			saver.writeBatch();

			BufferedReader datafile = readDataFile(IJdir+"datatobeclustered4.arff"); 
			Instances data = new Instances(datafile);

			//Select parameters to be clustered
			Remove remove=new Remove();
			ArrayList<Integer> list2 = new ArrayList<Integer>();
			int s=0;

			for (int j=0; j<tokens; j++) {
				if (states[j]) {
					s=j-1;
					list2.add(s);
				}
			}

			int[] intArray= convertIntegers(list2);
			remove. setAttributeIndicesArray(intArray);
			remove.setInvertSelection(true);
			remove.setInputFormat(data);
			Instances instNew = Filter.useFilter(data, remove);

			//normalization
			Normalize norm = new Normalize();
			norm.setInputFormat(instNew);
			Instances processed_instNew = Filter.useFilter(instNew, norm);

			//We collect the results of five individual clustering algorithms each runs multiple times 
			//=============
			//K means clustering algorithm runs ten times with ten different seed values
			int[] seeds_value1 = new int[10];
			//Generates 10 Random Numbers in the range 10 -200
			 for(int i = 0; i < seeds_value1.length; i++) {
			seeds_value1[i] = (int)(Math.random()*200 + 10)+ 10;
			}

			ArrayList<int[]> assignments_kmeans_list = new ArrayList<int[]>();
			ClusterEvaluation eval11 = new ClusterEvaluation();
			SimpleKMeans kmeans1 = new SimpleKMeans();
			IJ.showProgress(0.2);
			for (int a=0; a<seeds_value1.length; a++){
				kmeans1.setSeed(seeds_value1[a]);
				//important parameter to set: preservE order, number of cluster.
				kmeans1.setPreserveInstancesOrder(true);
				kmeans1.setNumClusters(k);
				//kmeans1.setMaxIterations(1000);
				eval11.setClusterer(kmeans1);
				if (normalizes)	{
					kmeans1.buildClusterer(processed_instNew);
					eval11.evaluateClusterer(processed_instNew);
					data= processed_instNew;
				}
				else {
					kmeans1.buildClusterer(instNew);
					eval11.evaluateClusterer(instNew);
					data= instNew;
				}
				assignments_kmeans_list.add(kmeans1.getAssignments());
			}

			//=============
			//Expectation Maximization1 clustering algorithm runs ten times with ten different seed values
			int[] seeds_value2 = new int[10]; 
			//Generates 10 Random Numbers in the range 10 -200
			for(int i = 0; i < seeds_value2.length; i++) {
			seeds_value2[i] = (int)(Math.random()*200 + 10)+ 10;
			}

			ArrayList<int[]> assignments_EM_list = new ArrayList<int[]>();
			ClusterEvaluation eval21= new ClusterEvaluation();
			EM clusterer_EM1 = new EM(); 
			IJ.showProgress(0.4);

			for (int a=0; a<seeds_value2.length; a++){
				//clusterer_EM1.setMaxIterations(1000);
				clusterer_EM1.setNumClusters(k);
				clusterer_EM1.setSeed(seeds_value2[a]);
				eval21.setClusterer(clusterer_EM1);
				// build clusterer
				if (normalizes) {
					clusterer_EM1.buildClusterer(processed_instNew); 
					eval21.evaluateClusterer(processed_instNew);
					data= processed_instNew;
				}
				else {
					clusterer_EM1.buildClusterer(instNew);
					eval21.evaluateClusterer(instNew);
					data= instNew;
				}
				double[] q_EM1=eval21.getClusterAssignments();
				int [] assignments_EMM=new int[tableSize];
				for (int i=0; i<assignments_EMM.length; i++){
						assignments_EMM[i] = (int) q_EM1[i];
				}
				assignments_EM_list.add(assignments_EMM);
			}

			IJ.showProgress(0.6);

			//=============
			//Hierarchical Clustering runs six times with different distance functions
			ArrayList<int[]> assignments_HC_list = new ArrayList<int[]>();
			ClusterEvaluation eval3C = new ClusterEvaluation();
			HierarchicalClusterer clusterer_C = new HierarchicalClusterer();
			ArrayList<DistanceFunction> Dis_list = new ArrayList<DistanceFunction>();
			ManhattanDistance DD1 = new ManhattanDistance();
			Dis_list.add(DD1);
			MinkowskiDistance DD2= new MinkowskiDistance();
			Dis_list.add(DD2);
			EuclideanDistance DD3= new EuclideanDistance();
			Dis_list.add(DD3);
			ChebyshevDistance DD4= new ChebyshevDistance();
			Dis_list.add(DD4);
			FilteredDistance DD5= new FilteredDistance();
			Dis_list.add(DD5);
			ChebyshevDistance DD6= new ChebyshevDistance();
			Dis_list.add(DD6);

			clusterer_C.setOptions(new String[] {"-L", "MEAN"});
			for (int b=0; b<Dis_list.size(); b++){
				clusterer_C.setDistanceFunction(Dis_list.get(b));
				clusterer_C.setDistanceFunction(new EuclideanDistance());
				clusterer_C.setNumClusters(k);
				eval3C.setClusterer(clusterer_C);
				// build clusterer
				if (normalizes) {
					clusterer_C.buildClusterer(processed_instNew); 
					eval3C.evaluateClusterer(processed_instNew);
					data= processed_instNew;
					}
				else {
					clusterer_C.buildClusterer(instNew);
					eval3C.evaluateClusterer(instNew);
					data= instNew;
					}
				double[] q_HC_C=eval3C.getClusterAssignments();
				int[] assignments_HC = new int[rt.size()];
				for (int i=0; i<assignments_HC.length; ++i){
					assignments_HC[i] = (int) q_HC_C[i];
				}
				assignments_HC_list.add(assignments_HC);
			}

			IJ.showProgress(0.8);

			//=============
			//LVQ Algorithm runs four times with different learning rates
			double[] LR_Values = new double[]{0.05, 0.07, 0.09, 0.1}; 
			ArrayList<int[]> assignments_LVQ_list = new ArrayList<int[]>();
			ClusterEvaluation evalLVQ = new ClusterEvaluation();
			LVQ clusterer = new LVQ();
			clusterer.setNumOfClusters(k);
			clusterer.setNormalizeAttributes(true);
			
			for (int a=0; a<LR_Values.length; a++){
				clusterer.setLearningRate(LR_Values[a]);
				evalLVQ.setClusterer(clusterer);
				// build clusterer
				if (normalizes)	{
					clusterer.buildClusterer(processed_instNew); 
					evalLVQ.evaluateClusterer(processed_instNew);
					data= processed_instNew;
				}
				else {
					clusterer.buildClusterer(instNew);
					evalLVQ.evaluateClusterer(instNew);
					data= instNew;
				}

				int[] assignments_LVQ = new int[rt.size()];

				for(int i=0;i<data.numInstances();i++){
					assignments_LVQ[i] =clusterer.clusterInstance(data.instance(i));
				}

				assignments_LVQ_list.add(assignments_LVQ);
			}

			IJ.showProgress(0.9);

			//=============
			//Make Density Based Clusterer Algorithm runs once 
			int[] assignments_MD = new int[tableSize];
			ClusterEvaluation eval6 = new ClusterEvaluation();
			MakeDensityBasedClusterer clusterer_M = new MakeDensityBasedClusterer();
			clusterer_M.setNumClusters(k);
			eval6.setClusterer(clusterer_M);
			// build clusterer
			if (normalizes) {
				clusterer_M.buildClusterer(processed_instNew); 
				eval6.evaluateClusterer(processed_instNew);
				data= processed_instNew;
			}
			else {
				clusterer_M.buildClusterer(instNew);
				eval6.evaluateClusterer(instNew);
				data= instNew;
			}
			double[] q_MD=eval6.getClusterAssignments();
			assignments_MD = new int[q_MD.length];

			for (int i=0; i<assignments_MD.length; ++i){
				assignments_MD[i] = (int) q_MD[i];
			}

			//=============
			IJ.showProgress(1.0);
			
			//Save all the obtained individual clustering results in All_results_non_privileged
			ArrayList<int[]> All_results_privileged = new ArrayList<int[]>();
			ArrayList<int[]> All_results_non_privileged = new ArrayList<int[]>();
			ArrayList<Integer> privileged_cluster = new ArrayList<Integer>();
			ArrayList<int[]> All_results_privileged_new = new ArrayList<int[]>();

			All_results_non_privileged.addAll(assignments_kmeans_list);
			All_results_non_privileged.addAll(assignments_EM_list);
			All_results_non_privileged.addAll(assignments_HC_list);
			All_results_non_privileged.addAll(assignments_LVQ_list);
			All_results_non_privileged.add(assignments_MD);

			//needed to save results for the EAC clustering method
			int[] assignments_combined2 = new int[tableSize];

			//Assess the ensemble diversity.
			//Collect all the clustering solutions that have high similarity (greater than minimum RI) 
			//Remove the noisy cluster solutions (least correlated solutions) 
			//Save all individual clustering privileged results in All_results_privileged
			for (int x = 0; x <All_results_non_privileged.size(); x++) {
				int [] m=All_results_non_privileged.get(x);
				Double count=0.0;
				Double total_RI=0.0;
				for (int y =0; y <All_results_non_privileged.size(); y++) {
					if (x!=y){
						int [] n=All_results_non_privileged.get(y);
						double RI=RandIndex(m,n);
						//IJ.log("RI"+RI);
						//IJ.log("x"+x);
						//IJ.log("y"+y);
						total_RI=total_RI+RI;
						count++;
					}
				}
				//IJ.log("total_RI"+total_RI);
				Double Avg_RI=total_RI/count;
				if (details) IJ.log("Avg_RI("+x+"): "+Avg_RI);
				
				if (Avg_RI>ri_value){
					All_results_privileged.add(m);
					privileged_cluster.add(x);					
				}
				count=0.0;
				total_RI=0.0;
			}
			
			IJ.showProgress(0.3);
			if (details) IJ.log("All_results_non_privileged.size()"+All_results_non_privileged.size());
			if (details) IJ.log("All_results_privileged.size()"+All_results_privileged.size());			
			
			//convert the arraylist to array
			int[][] All_results_privileged_arr = new int[All_results_privileged.size()][tableSize];

			for (int q = 0; q < All_results_privileged.size(); q++) {
				All_results_privileged_arr[q] = All_results_privileged.get(q);
			}

			int[][] All_results_privileged_arr_tr=transposeMatrix_int(All_results_privileged_arr);

			//convert the 2D array back to arraylist
			for(int i=0;i<All_results_privileged_arr_tr.length;i++){
				int[] t=new int[All_results_privileged.size()];
				for(int j=0;j<All_results_privileged_arr_tr[i].length;j++){
					t[j]=All_results_privileged_arr_tr[i][j];
				}
				All_results_privileged_new.add(t);
			}

			if (details) IJ.log("All_results_privileged_new.size()"+All_results_privileged_new.size());

			//Save all individual clustering results images in All_images 
			ArrayList<ImagePlus> All_images = new ArrayList<ImagePlus>();

			//create more images to diplay the different clustering results
			ImagePlus imp11, imp12, imp13, imp14, imp15, imp16, imp17, imp18, imp19, imp110, imp21, imp22, imp23, imp24, imp25, imp26, imp27, imp28, imp29, imp210, imp3_C, imp3_S,imp3_A, imp3_Mean, imp3_Cen,imp3_Cheby, imp51, imp52,imp53,imp54, imp6;

			//duplicate the binary segmented image in order to display the different clustering results
			imp11 = new ImagePlus("Cluster_Kmeans_seed_R1", imp.getProcessor().duplicate());
			All_images.add(imp11);
			imp12 = new ImagePlus("Cluster_Kmeans_seed_R2", imp.getProcessor().duplicate());
			All_images.add(imp12);
			imp13 = new ImagePlus("Cluster_Kmeans_seed_R3", imp.getProcessor().duplicate());
			All_images.add(imp13);
			imp14 = new ImagePlus("Cluster_Kmeans_seed_R4", imp.getProcessor().duplicate());
			All_images.add(imp14);
			imp15 = new ImagePlus("Cluster_Kmeans_seed_R5", imp.getProcessor().duplicate());
			All_images.add(imp15);
			imp16 = new ImagePlus("Cluster_Kmeans_seed_R6", imp.getProcessor().duplicate());
			All_images.add(imp16);
			imp17 = new ImagePlus("Cluster_Kmeans_seed_R7", imp.getProcessor().duplicate());
			All_images.add(imp17);
			imp18 = new ImagePlus("Cluster_Kmeans_seed_R8", imp.getProcessor().duplicate());
			All_images.add(imp18);
			imp19 = new ImagePlus("Cluster_Kmeans_seed_R9", imp.getProcessor().duplicate());
			All_images.add(imp19);
			imp110 = new ImagePlus("Cluster_Kmeans_seed_R10", imp.getProcessor().duplicate());
			All_images.add(imp110);

			imp21 = new ImagePlus("Cluster_EM_seed_R1", imp.getProcessor().duplicate());
			All_images.add(imp21);
			imp22 = new ImagePlus("Cluster_EM_seed_R2", imp.getProcessor().duplicate());
			All_images.add(imp22);
			imp23 = new ImagePlus("Cluster_EM_seed_R3", imp.getProcessor().duplicate());
			All_images.add(imp23);
			imp24 = new ImagePlus("Cluster_EM_seed_R4", imp.getProcessor().duplicate());
			All_images.add(imp24);
			imp25 = new ImagePlus("Cluster_EM_seed_R5", imp.getProcessor().duplicate());
			All_images.add(imp25);
			imp26 = new ImagePlus("Cluster_EM_seed_R6", imp.getProcessor().duplicate());
			All_images.add(imp26);
			imp27 = new ImagePlus("Cluster_EM_seed_R7", imp.getProcessor().duplicate());
			All_images.add(imp27);
			imp28 = new ImagePlus("Cluster_EM_seed_R8", imp.getProcessor().duplicate());
			All_images.add(imp28);
			imp29 = new ImagePlus("Cluster_EM_seed_R9", imp.getProcessor().duplicate());
			All_images.add(imp29);
			imp210 = new ImagePlus("Cluster_EM_seed_R10", imp.getProcessor().duplicate());
			All_images.add(imp210);
			
			imp3_C = new ImagePlus("Cluster_HC_Mean_link_D1", imp.getProcessor().duplicate());
			All_images.add(imp3_C);
			imp3_S = new ImagePlus("Cluster_HC_Mean_link_D2", imp.getProcessor().duplicate());
			All_images.add(imp3_S);
			imp3_A = new ImagePlus("Cluster_HC_Mean_link_D3", imp.getProcessor().duplicate());
			All_images.add(imp3_A);
			imp3_Mean = new ImagePlus("Cluster_HC_Mean_link_D4", imp.getProcessor().duplicate());
			All_images.add(imp3_Mean);
			imp3_Cen = new ImagePlus("Cluster_HC_Mean_link_D5", imp.getProcessor().duplicate());
			All_images.add(imp3_Cen);
			imp3_Cheby = new ImagePlus("Cluster_HC_Mean_link_D6", imp.getProcessor().duplicate());
			All_images.add(imp3_Cheby);
			
			imp51 = new ImagePlus("Cluster_LVQ1", imp.getProcessor().duplicate());
			All_images.add(imp51);
			imp52 = new ImagePlus("Cluster_LVQ2", imp.getProcessor().duplicate());
			All_images.add(imp52);
			imp53 = new ImagePlus("Cluster_LVQ3", imp.getProcessor().duplicate());
			All_images.add(imp53);
			imp54 = new ImagePlus("Cluster_LVQ4", imp.getProcessor().duplicate());
			All_images.add(imp54);

			imp6 = new ImagePlus("Cluster_MD", imp.getProcessor().duplicate());
			All_images.add(imp6);

			//All ensemble result images
			if (details) IJ.log("All_images.size()"+All_images.size());

			//Estimate the consensus clsuter solution using the "Evidence Accumulation Method" 

			long startTime1 = System.currentTimeMillis();
			double[][] similarity_matrix  = new double[All_results_privileged_new.size()][All_results_privileged_new.size()];
			double[][] similarity_matrix2 = new double[All_results_privileged_new.size()][All_results_privileged_new.size()];
			double[][] similarity_matrix3 = new double[All_results_privileged_new.size()][All_results_privileged_new.size()];

			for (int i1 = 0; i1 <All_results_privileged_new.size(); i1++) {
				int[] t3 = All_results_privileged_new.get(i1);
				for (int j1 = i1+1; j1 < All_results_privileged_new.size(); j1++) {
					double totalvotes=0.0;
					int[] t4 = All_results_privileged_new.get(j1);
					if (i1==j1)
						similarity_matrix[i1][j1]=0;
					else {
						for (int q=0; q<t4.length; q++){
							if (t3[q]==t4[q]) 
								totalvotes++;
						}
						similarity_matrix[i1][j1]=1-(totalvotes/t4.length);
					}
				}
			}

			generateCsvFile("test1_m1.csv",similarity_matrix);
			similarity_matrix2= transposeMatrix(similarity_matrix);
			generateCsvFile("test1_m2.csv",similarity_matrix2);

			for (int i2 = 0; i2 < similarity_matrix.length; i2++) {
				 for (int j = 0; j < similarity_matrix.length; j++)
					similarity_matrix3[i2][j] = similarity_matrix[i2][j]+similarity_matrix2[i2][j];
			}
			//save the similarity matrix in csv file
			generateCsvFile("test1_m33.csv",similarity_matrix3);
			String IJdir3 = IJ.getDirectory("imagej");

			CSVLoader loader5 = new CSVLoader();
			loader5.setSource(new File("test1_m33.csv"));
			Instances datacvs2 = loader5.getDataSet();

			// converthe file into Arff, read it, and save it
			ArffSaver saver7 = new ArffSaver();
			saver7.setInstances(datacvs2);
			saver7.setFile(new File(IJdir3+"data_similarity.arff"));
			saver7.setDestination(new File(IJdir3+"data_similarity.arff"));
			saver7.writeBatch();
			BufferedReader datafile7 = readDataFile(IJdir3+"data_similarity.arff"); 
			Instances data_similarity = new Instances(datafile7);
			//apply clustering technique on the similarity matrix
			ClusterEvaluation eval = new ClusterEvaluation();
			data= data_similarity;

			//Hierarchical Clusterer to obtain the final consensus clustering result
			HierarchicalClusterer clusterer_HC_CC = new HierarchicalClusterer();
			clusterer_HC_CC.setOptions(new String[] {"-L", "MEAN"});
			clusterer_HC_CC.setNumClusters(k);
			eval.setClusterer(clusterer_HC_CC);
			clusterer_HC_CC.buildClusterer(data_similarity);
			eval.evaluateClusterer(data_similarity);
			double[] q_combined2=eval.getClusterAssignments();
			for (int i=0; i<assignments_combined2.length; ++i){
				assignments_combined2[i] = (int) q_combined2[i];
				}

			FloodFiller ff = new FloodFiller(ip);
			int[] xs = new int[tableSize];
			int[] ys = new int[tableSize];

			for (int i=0;i<tableSize;i++){
				xs[i] = (int) rt.getValue("XStart", i); 
				ys[i] = (int) rt.getValue("YStart", i);
			}

			if (details) IJ.log("time for EAC method: " + (System.currentTimeMillis()-startTime1) / 1000.0);
			IJ.showProgress(0.7);
			
			
			//Display all the resulting images and perform colour matching (match labels)						
			//show all clustering images
			for (int w=0;w<All_images.size();w++){
				int [] n=All_results_non_privileged.get(w);
				ImageProcessor ip_all=All_images.get(w).getProcessor();
				FloodFiller ff_All = new FloodFiller(ip_all);
				for (int i=0;i<tableSize;i++){
					int color = (int)n[i]+1;
					ip_all.setColor(color);
				ff_All.fill8((int)xs[i], (int)ys[i]);
					}
				IJ.run(All_images.get(w),"glasbey","");
				All_images.get(w).updateImage();
				All_images.get(w).show();
				}	

			//estimate the consensus cluster solution using the "Relabelling and Vote Method" 
			long startTime2 = System.currentTimeMillis();
			long startTime3 = System.currentTimeMillis();
			//Matching labels	
			if (details) IJ.log(" Matching labels");
			for (int d=1; d<All_images.size(); ++d){
				Matchlables(All_images.get(0),All_images.get(d), details,ignore0);
			}

			ArrayList<int[]> consensus = new ArrayList<int[]>();
			ArrayList<int[]> consensus_new = new ArrayList<int[]>();
			
			for (int d=0; d<All_images.size(); ++d){
				//IJ.log("image title"+All_images.get(d).getTitle());
				int[] ss = new int[tableSize];
				String thisTitle = All_images.get(d).getTitle();
				ImageProcessor thisProcessor=All_images.get(d).getProcessor();
				
				for (int w=0;w<tableSize;w++){
					ss[w] = thisProcessor.getPixel(xs[w],ys[w]);
					rt.setValue(thisTitle, w, ss[w]);
				}

				if (privileged_cluster.contains(d)){
					consensus.add(ss);
				}
				else{ 
					if (details) IJ.log("Cluster Solution of "+thisTitle+" has been removed from the ensemble");
				}
			}

			if (details) IJ.log("consensus.size()"+consensus.size());
			//convert the arraylist to array
			int[][] consensus_arr = new int[consensus.size()][tableSize];

			for (int q = 0; q < consensus.size(); q++) {
				consensus_arr[q] = consensus.get(q);
			}

			//transpose Matrix
			int[][] consensus_arr_tr=transposeMatrix_int(consensus_arr);

			//convert the 2D array back to arraylist
			for(int w=0;w<consensus_arr_tr.length;w++){
				int [] t=new int[consensus.size()];
				for(int j=0;j<consensus_arr_tr[w].length;j++){
					t[j]=consensus_arr_tr[w][j];
					//IJ.log("consensus_arr_tr[w][j]"+consensus_arr_tr[w][j]);
				}
				consensus_new.add(t);
			}

			//calculate vote cluster
			int[] Vote = new int[tableSize];
			//int[] Vote_sub_consensus = new int[tableSize];

			for(int ii=0;ii<consensus_new.size();ii++){
				Vote[ii]=mode(consensus_new.get(ii));
				//IJ.log("Vote[ii] "+Vote[ii]);
			}
			if (details) IJ.log(" time for relabelling and Vote method: " + (System.currentTimeMillis()-startTime2) / 1000.0);						
			IJ.showProgress(0.1);
			
			//create images to display the ensemble results
			ImagePlus imp7, imp4, impV, impHC,impVsub;

			//Save all ensemble clustering results images here 
			ArrayList<ImagePlus> All_images_results = new ArrayList<ImagePlus>();

			impHC = new ImagePlus("Cluster_Ensemble_EAC", imp.getProcessor().duplicate());
			All_images_results.add(impHC);

			impV = new ImagePlus("Cluster_Ensemble_Vote", imp.getProcessor().duplicate());
			All_images_results.add(impV);

			if (details) IJ.log("All_images_results.size()"+All_images_results.size());
			
			//fill colors in the Ensemble binary image
			ImageProcessor ipHC=impHC.getProcessor();
			FloodFiller ffHC = new FloodFiller(ipHC);

			ImageProcessor ipV=impV.getProcessor();
			FloodFiller ff_vote = new FloodFiller(ipV);

			for (int i=0;i<tableSize;i++){
				int color1 = (int)assignments_combined2[i]+1;
				ipHC.setColor(color1);
				ffHC.fill8((int)xs[i], (int)ys[i]);
				
				int color4 = (int)Vote[i];
				ipV.setColor(color4);
				ff_vote.fill8((int)xs[i], (int)ys[i]);
			}

			// display results in the results table
			for (int d=0; d<All_images_results.size(); ++d){
				if (details) IJ.log("image title"+All_images_results.get(d).getTitle());
				int[] ss = new int[tableSize];
				String thisTitle = All_images_results.get(d).getTitle();
				ImageProcessor thisProcessor=All_images_results.get(d).getProcessor();
				for (int w=0;w<tableSize;w++){
					ss[w] = thisProcessor.getPixel(xs[w],ys[w]);
					rt.setValue(thisTitle, w, ss[w]);
				}
			}
			rt.show("Results");

			//Match labels for display purposes
			if (details) IJ.log("Matching labels");
			for (int d=0; d<All_images_results.size(); ++d){
				Matchlables(All_images.get(0),All_images_results.get(d), details, ignore0);
			}
			//show Ensemble cluster images
			for (int d=0; d<All_images_results.size(); ++d){
				IJ.run(All_images_results.get(d),"glasbey","");
				All_images_results.get(d).updateImage();
				All_images_results.get(d).show();
			}

			if (Show_all){
				IJ.run(imp, "Images to Stack", "name=Stack title=[Cluster_] use");
			}
		}

		catch (Exception e){
			System.out.println("An error occurred: " + e);
		}

		return null;
	}

	public static BufferedReader readDataFile(String filename) {
		BufferedReader inputReader = null;

		try {
			inputReader = new BufferedReader(new FileReader(filename));
		} 
		catch (FileNotFoundException ex) {
			System.err.println("File not found: " + filename);
		}

	return inputReader;
	}

	//return an array of integers
	public static int[] convertIntegers(ArrayList <Integer> integers) {
		int[] ret = new int[integers.size()];
		for (int i=0; i < ret.length; i++){
			ret[i] = integers.get(i).intValue();
		}
		return ret;
	}

	//returns a transposed two dimensional array of doubles 
	public static double[][] transposeMatrix(double [][] m){
		double[][] temp = new double[m[0].length][m.length];
		for (int i = 0; i < m.length; i++)
			for (int j = 0; j < m[0].length; j++)
				temp[j][i] = m[i][j];
	return temp;
	}
 
	//returns a transposed two dimentional array of integer 
	public static int[][] transposeMatrix_int(int [][] m){
		int[][] temp = new int[m[0].length][m.length];
		for (int i = 0; i < m.length; i++)
			for (int j = 0; j < m[0].length; j++)
				temp[j][i] = m[i][j];
		return temp;
	}

	// Calculate rand index value
	public static Double RandIndex(int [] m, int[] n){
		Double RI = 0.00;
		Double TP = 0.0;
		Double TN = 0.0;
		Double FP = 0.0;
		Double FN = 0.0;

		for (int i = 0; i < m.length; i++){
			for (int j = i+1; j < m.length; j++){
				//TP, the number of pairs of elements in S that are in the same set in X and in the same set in Y 
				if (m[i] == m[j] && n[i] == n[j]) 
					TP++;
				//TN, the number of pairs of elements in S that are in different sets in X and in different sets in Y 
				if (m[i] != m[j] && n[i] != n[j]) 
					TN++;
				//FP, the number of pairs of elements in S that are in the same set in X and in different sets in Y 
				if (m[i] != m[j] && n[i] == n[j]) 
					FP++;
				//FN, the number of pairs of elements in S that are in different sets in X and in the same set in Y 
				if (m[i] == m[j] && n[i] != n[j]) 
					FN++;
			}
		}
		RI=(TP+TN)/(TP+TN+FP+FN);
		//IJ.log("RI"+RI);
		return RI;
	}

	private static void generateCsvFile(String sFileName, double[][] similarity_matrix) {
		try {
			FileWriter writer = new FileWriter(sFileName);

			for (int i9 = 0; i9 < similarity_matrix.length-1; i9++){
				writer.append("Attr"+i9);
				writer.append(',');
			}
			int y=similarity_matrix.length-1;
			writer.append("Attr"+y);
			writer.append('\n');

			for (int i9 = 0; i9 < similarity_matrix.length; i9++){
				for (int j9 = 0; j9 < similarity_matrix.length-1; j9++){
					String value = Double.toString(similarity_matrix[i9][j9]);					
					writer.append(value);
					writer.append(',');
				}
				String value2 = Double.toString(similarity_matrix[i9][similarity_matrix.length-1]);
				writer.append(value2);
				writer.append('\n');
			}

			writer.flush();
			writer.close();
		}
		catch(IOException e) {
			e.printStackTrace();
		}
	}
	//Match colour labels of the two input images
	public static void Matchlables(ImagePlus imp1, ImagePlus imp2, boolean details, boolean ignore0){
	// 0 - Check validity of parameters
		//if (null == imp1) return null;
		//if (null == imp2) return null;

		ImagePlus imp3=null, imp4=null, imp5 =null;
		ImageProcessor ip2 = imp2.getProcessor();

		IJ.showStatus("Matching labels...");

		// 1 - Perform the magic
		ImageStatistics stats;

		stats = imp1.getStatistics();
		int maxlabel1=0, maxlabel2=0, i, j;
		
		if (details) IJ.log("\ni1: "+imp1.getTitle()+"\ni2: "+imp2.getTitle());

		for (i=0;i<256;i++) {
			if (stats.histogram[i] !=0) {
				if (details) IJ.log("i1 label ["+i+"] found, "+ stats.histogram[i]+" pixels.");
				//maxlabel1++;
				maxlabel1=i;

				}
		}

		stats = imp2.getStatistics();
		for (i=0;i<256;i++) {
			if (stats.histogram[i] !=0) {
				if (details) IJ.log("i2 label ["+i+"] found, "+ stats.histogram[i]+" pixels.");
				//maxlabel2++;
				maxlabel2=i;
			}
		}

		if (maxlabel1!=maxlabel2)
			 IJ.log("Warning: unequal number of labels across images, X:"+maxlabel1+", Y:"+maxlabel2);

		if (maxlabel2>maxlabel1) maxlabel1 = maxlabel2;
		
		ImageCalculator ic = new ImageCalculator();
		Integer start, intersection, union, arg1=-1, arg2=-1, p,k;
		float maxjac=-1;
		int width = ip2.getWidth();
		int height = ip2.getHeight();

		if (ignore0)
			start = 1;
		else
			start = 0;
	
		float totalJaccard=0;
		int nJ=(maxlabel1+1-start)*(maxlabel1+1-start);
		float[]Jaccard = new float[nJ];
		int []i1_index = new int[nJ];
		int []i2_index = new int[nJ];
		float[]Jaccard_final = new float[maxlabel1+1];

		k=0;	
		for (i=start; i<=maxlabel1;i++) {
			arg1=-1;
			arg2=-1;
			for (j=start; j<=maxlabel1; j++){ //was j=i;
				//compute labels
				imp3 = new ImagePlus("_i1", imp1.getProcessor().duplicate());
				IJ.setRawThreshold(imp3, i, i, null);
				IJ.run(imp3, "Convert to Mask", "");
				
				imp5 = new ImagePlus("_i3", imp3.getProcessor().duplicate());

				imp4 = new ImagePlus("_i2", imp2.getProcessor().duplicate());
				IJ.setRawThreshold(imp4, j, j, null);
				IJ.run(imp4, "Convert to Mask", "");

				ic.run("And", imp3, imp4); //intersection
				
				stats = imp3.getStatistics();
				intersection = stats.histogram[255];

				ic.run("Add", imp4, imp5); //union
				stats = imp4.getStatistics();
				union = stats.histogram[255];

				Jaccard[k]=(float)intersection/union;
				i1_index[k]=i;
				i2_index[k]=j;
		
				if (details) IJ.log("Jaccard ["+i1_index[k]+"] & ["+i2_index[k]+"]: "+Jaccard[k]);
				k++;
			}
		}
		for(i=0;i<=(maxlabel1-start); i++){
			maxjac=-1;
			for (k=0; k<nJ;k++){
				if (Jaccard[k]>maxjac) {
					maxjac=Jaccard[k];
					arg1=i1_index[k];
					arg2=i2_index[k];
				}
			}
			if (details) IJ.log("Step "+i+": Maximum Jaccard index ["+arg1+"] & ["+arg2+"]: "+maxjac);
			
			Jaccard_final[arg1]=maxjac;
			
			if (arg1==arg2){ 
				if (details) IJ.log("Already matched, do nothing.");
			}
			else{ 
				if (details) IJ.log("Swap i2 ["+arg2+"] with ["+arg1+"]");
				for (int y=0;y<height;y++){
					for (int x=0;x<width;x++){
						p = ip2.getPixel(x,y);
						if (p==arg1)
							ip2.putPixel(x,y,arg2);
						else if (p==arg2)
							ip2.putPixel(x,y,arg1);
						}
					}
				imp2.updateAndDraw();
			}

			for (k=0; k<nJ;k++){
				if (i2_index[k]==arg2){
					i2_index[k]=arg1;
					Jaccard[k]=-1;
				}
				else if(i2_index[k]==arg1){
					i2_index[k]=arg2;
				}
				if (i1_index[k]==arg1){
					Jaccard[k]=-1;
				}
			}

		}
		if (details) {
			IJ.log("Best matching result:");
			for(k=start; k<=maxlabel1;k++)
				IJ.log("Label ["+k+"]: "+ Jaccard_final[k]);
			IJ.log("Done.");
		}
		IJ.showStatus("Done.\n");
		//return null;        
	}

	//calculate mode, returns integer value of the mode  
	public static int mode(int[] a){
		int count = 1, tempCount;
		int popular = a[0];
		int temp = 0;
		for (int i = 0; i < (a.length - 1); i++) {
			temp = a[i];
			tempCount = 0;
			for (int j = i+1; j < a.length; j++) {
				if (temp == a[j])
					tempCount++;
			}
			if (tempCount > count) {
				popular = temp;
				count = tempCount;
			}
		}
		return popular;
	}
}
